# Supplementary material for: A new dabco-templated metal sulfate: 1,4-diazo­niabicyclo­[2.2.2]octane hexa­aqua­cadmium bis­(sulfate)
Source: Acta Crystallogr Sect E Struct Rep Online. 2012 May 12;68(Pt 6):m759–60. doi: 10.1107/S1600536812020089 (PMC3379097; doi:10.1107/S1600536812020089)
Supplement: Supplementary file 1 [file e-68-0m759-sup1.cif]

##############################################################################
#                                                                            #
# This CIF contains the data in a paper accepted for publication in          #
# Acta Crystallographica Section E. It conforms to the requirements of       #
# Notes for Authors for Acta Crystallographica Section E, and has been       #
# peer reviewed under the auspices of the IUCr Commission on Journals.       #
#                                                                            #
# Full details of the Crystallographic Information File format               #
# are given in the paper "The Crystallographic Information File (CIF):       #
# a New Standard Archive File for Crystallography" by S. R. Hall, F. H.      #
# Allen and I. D. Brown [Acta Cryst. (1991), A47, 655-685].                  #
#                                                                            #
# The current version of the core CIF dictionary is obtainable from          #
# ftp://ftp.iucr.org/pub/cif_core.dic.                                       #
#                                                                            #
# Software is freely available for graphical display of the structure(s)     #
# in this CIF. For information consult the CIF software page                 #
# http://www.iucr.org/resources/cif/software.                                #
#                                                                            #
# This file may be used for bona fide research purposes within the           #
# scientific community so long as proper attribution is given to the journal # 
# article from which it was obtained.                                        #
#                                                                            #
##############################################################################
data_I
_audit_creation_method     SHELXL97
_chemical_name_systematic
;
1,4-diazoniabicyclo[2.2.2]octane hexaaquacadmium bis(sulfate)
;
_chemical_name_common     ?
_chemical_formula_moiety     'C6 H14 N2 2+, Cd H12 O6 2+, 2(O4 S -)'
_chemical_formula_sum     'C6 H26 Cd N2 O14 S2'
_chemical_formula_iupac     '(C6 H14 N2) [Cd (H2 O)6] (S O4)2'
_chemical_formula_weight     526.81
_chemical_melting_point     ?
_symmetry_cell_setting     monoclinic
_symmetry_space_group_name_H-M     'P 21/c'
loop_
    _symmetry_equiv_pos_as_xyz
    'x, y, z'
    '-x, y+1/2, -z+1/2'
    '-x, -y, -z'
    'x, -y-1/2, z-1/2'
_cell_length_a     12.201(2)
_cell_length_b     12.461(3)
_cell_length_c     12.377(3)
_cell_angle_alpha     90.00
_cell_angle_beta     105.10(3)
_cell_angle_gamma     90.00
_cell_volume     1816.8(6)
_cell_formula_units_Z     4
_cell_measurement_reflns_used     14955
_cell_measurement_theta_min     3.18
_cell_measurement_theta_max     27.42
_cell_measurement_temperature     298(2)
_exptl_crystal_description     block
_exptl_crystal_colour     colourless
_exptl_crystal_size_max     0.45
_exptl_crystal_size_mid     0.40
_exptl_crystal_size_min     0.35
_exptl_crystal_density_diffrn     1.926
_exptl_crystal_density_meas     ?
_exptl_crystal_density_method     'not measured'
_exptl_crystal_F_000     1072
_exptl_absorpt_coefficient_mu     1.502
_exptl_absorpt_correction_type     multi-scan
_exptl_absorpt_process_details     '(RAPID-AUTO; Rigaku, 2000)'
_exptl_absorpt_correction_T_min     0.621
_exptl_absorpt_correction_T_max     0.818
_exptl_special_details     ?
_diffrn_ambient_temperature     298(2)
_diffrn_radiation_type     MoK\a
_diffrn_radiation_wavelength     0.71073
_diffrn_radiation_source     'Rotating anode target'
_diffrn_radiation_monochromator     graphite
_diffrn_measurement_device_type     'Rigaku R-AXIS RAPID IP area-detector'
_diffrn_measurement_method     \w
_diffrn_detector_area_resol_mean     .
_diffrn_reflns_number     17238
_diffrn_reflns_av_R_equivalents     0.0335
_diffrn_reflns_av_sigmaI/netI     0.0265
_diffrn_reflns_theta_min     3.18
_diffrn_reflns_theta_max     27.43
_diffrn_reflns_theta_full     27.43
_diffrn_measured_fraction_theta_max     0.996
_diffrn_measured_fraction_theta_full     0.996
_diffrn_reflns_limit_h_min     -15
_diffrn_reflns_limit_h_max     15
_diffrn_reflns_limit_k_min     -16
_diffrn_reflns_limit_k_max     16
_diffrn_reflns_limit_l_min     -16
_diffrn_reflns_limit_l_max     16
_diffrn_standards_number     .
_diffrn_standards_interval_count     .
_diffrn_standards_interval_time     .
_diffrn_standards_decay_%     .
_refine_special_details
;
Refinement of <i>F</i>^2^ against ALL reflections. The weighted <i>R</i>-factor
<i>wR</i> and goodness of fit <i>S</i> are based on <i>F</i>^2^, conventional
<i>R</i>-factors <i>R</i> are based on <i>F</i>, with <i>F</i> set to zero for
negative <i>F</i>^2^. The threshold expression of <i>F</i>^2^ >
\s(<i>F</i>^2^) is used only for calculating <i>R</i>-factors(gt) <i>etc</i>.
and is not relevant to the choice of reflections for refinement.
<i>R</i>-factors based on <i>F</i>^2^ are statistically about twice as large
as those based on <i>F</i>, and <i>R</i>-factors based on ALL data will be
even larger.
;
_reflns_number_total     4123
_reflns_number_gt     3872
_reflns_threshold_expression     I>2\s(I)
_refine_ls_structure_factor_coef     Fsqd
_refine_ls_matrix_type     full
_refine_ls_R_factor_all     0.0281
_refine_ls_R_factor_gt     0.0262
_refine_ls_wR_factor_gt     0.0645
_refine_ls_wR_factor_ref     0.0655
_refine_ls_goodness_of_fit_ref     1.108
_refine_ls_restrained_S_all     1.107
_refine_ls_number_reflns     4123
_refine_ls_number_parameters     275
_refine_ls_number_restraints     18
_refine_ls_hydrogen_treatment     mixed
_refine_ls_weighting_scheme     calc
_refine_ls_weighting_details
         'calc w=1/[\s^2^(Fo^2^)+(0.0296P)^2^+1.2094P] where P=(Fo^2^+2Fc^2^)/3'
_atom_sites_solution_hydrogens     geom
_atom_sites_solution_primary     direct
_atom_sites_solution_secondary     difmap
_refine_ls_shift/su_max     0.001
_refine_ls_shift/su_mean     0.000
_refine_diff_density_max     0.601
_refine_diff_density_min     -0.555
_refine_ls_extinction_method     'SHELXTL (Sheldrick, 2008)'
_refine_ls_extinction_coef     0.0073(4)
_refine_ls_extinction_expression
                                  'Fc^*^=kFc[1+0.001xFc^2^\l^3^/sin(2\q)]^-1/4^'
loop_
    _atom_type_symbol
    _atom_type_description
    _atom_type_scat_dispersion_real
    _atom_type_scat_dispersion_imag
    _atom_type_scat_source
    'C' 'C' 0.0033 0.0016
                         'International Tables Vol C Tables 4.2.6.8 and 6.1.1.4'
    'H' 'H' 0.0000 0.0000
                         'International Tables Vol C Tables 4.2.6.8 and 6.1.1.4'
    'N' 'N' 0.0061 0.0033
                         'International Tables Vol C Tables 4.2.6.8 and 6.1.1.4'
    'O' 'O' 0.0106 0.0060
                         'International Tables Vol C Tables 4.2.6.8 and 6.1.1.4'
    'S' 'S' 0.1246 0.1234
                         'International Tables Vol C Tables 4.2.6.8 and 6.1.1.4'
    'Cd' 'Cd' -0.8075 1.2024
                         'International Tables Vol C Tables 4.2.6.8 and 6.1.1.4'
_computing_data_collection     'RAPID-AUTO (Rigaku, 2000)'
_computing_cell_refinement     'RAPID-AUTO (Rigaku, 2000)'
_computing_data_reduction     'RAPID-AUTO (Rigaku, 2000)'
_computing_structure_solution     'SHELXTL (Sheldrick, 2008)'
_computing_structure_refinement     'SHELXTL (Sheldrick, 2008)'
_computing_molecular_graphics
;
SHELXTL (Sheldrick, 2008) and DIAMOND (Brandenburg & Putz, 2005)
;
_computing_publication_material     'SHELXTL (Sheldrick, 2008)'
loop_
    _atom_site_type_symbol
    _atom_site_label
    _atom_site_fract_x
    _atom_site_fract_y
    _atom_site_fract_z
    _atom_site_U_iso_or_equiv
    _atom_site_adp_type
    _atom_site_calc_flag
    _atom_site_refinement_flags
    _atom_site_occupancy
    _atom_site_symmetry_multiplicity
    _atom_site_disorder_assembly
    _atom_site_disorder_group
    Cd Cd1 0.762711(12) 0.506501(11) 0.729425(12) 0.02484(7) Uani d . 1 1 . .
    O O1 0.69454(15) 0.40460(16) 0.57520(15) 0.0434(4) Uani d D 1 1 . .
    H H1A 0.6259(15) 0.386(2) 0.564(3) 0.058(10) Uiso d D 1 1 . .
    H H1B 0.729(2) 0.3523(19) 0.556(2) 0.045(8) Uiso d D 1 1 . .
    O O2 0.81582(14) 0.59718(14) 0.89279(15) 0.0373(4) Uani d D 1 1 . .
    H H2A 0.775(2) 0.651(2) 0.899(3) 0.057(10) Uiso d D 1 1 . .
    H H2B 0.8838(14) 0.613(2) 0.917(2) 0.044(8) Uiso d D 1 1 . .
    O O3 0.83071(16) 0.62381(18) 0.61663(18) 0.0520(5) Uani d D 1 1 . .
    H H3A 0.786(2) 0.654(3) 0.561(2) 0.059(10) Uiso d D 1 1 . .
    H H3B 0.8981(15) 0.630(3) 0.616(3) 0.065(10) Uiso d D 1 1 . .
    O O4 0.93016(14) 0.42094(14) 0.77884(13) 0.0335(3) Uani d D 1 1 . .
    H H4A 0.943(3) 0.394(2) 0.8444(15) 0.054(9) Uiso d D 1 1 . .
    H H4B 0.937(3) 0.373(2) 0.734(2) 0.066(11) Uiso d D 1 1 . .
    O O5 0.59756(15) 0.59730(15) 0.68221(14) 0.0400(4) Uani d D 1 1 . .
    H H5A 0.579(3) 0.646(2) 0.719(2) 0.061(10) Uiso d D 1 1 . .
    H H5B 0.583(3) 0.610(3) 0.6150(15) 0.076(12) Uiso d D 1 1 . .
    O O6 0.67448(15) 0.38020(13) 0.82049(14) 0.0367(4) Uani d D 1 1 . .
    H H6A 0.717(2) 0.341(2) 0.868(2) 0.048(8) Uiso d D 1 1 . .
    H H6B 0.6206(18) 0.344(2) 0.782(2) 0.042(8) Uiso d D 1 1 . .
    S S1 0.56662(4) 0.75687(4) 0.92161(4) 0.02197(11) Uani d . 1 1 . .
    O O7 0.53791(18) 0.66368(15) 0.98053(16) 0.0516(5) Uani d . 1 1 . .
    O O8 0.69086(14) 0.76330(15) 0.94054(16) 0.0453(4) Uani d . 1 1 . .
    O O9 0.52740(14) 0.85701(13) 0.96289(13) 0.0371(4) Uani d . 1 1 . .
    O O10 0.51233(14) 0.74705(12) 0.80082(12) 0.0339(3) Uani d . 1 1 . .
    S S2 0.93025(4) 0.25840(4) 0.51135(4) 0.02264(11) Uani d . 1 1 . .
    O O11 0.96652(16) 0.34160(17) 0.44445(17) 0.0538(5) Uani d . 1 1 . .
    O O12 0.80398(13) 0.25778(14) 0.47823(15) 0.0391(4) Uani d . 1 1 . .
    O O13 0.97215(15) 0.28065(14) 0.63040(13) 0.0377(4) Uani d . 1 1 . .
    O O14 0.97126(16) 0.15212(15) 0.48799(14) 0.0434(4) Uani d . 1 1 . .
    N N1 0.78520(16) 1.05733(14) 0.80199(15) 0.0288(4) Uani d . 1 1 . .
    H H1E 0.8228 1.0984 0.8608 0.035 Uiso calc R 1 1 . .
    N N2 0.68305(16) 0.94584(14) 0.64165(15) 0.0305(4) Uani d . 1 1 . .
    H H2E 0.6453 0.9047 0.5830 0.037 Uiso calc R 1 1 . .
    C C1 0.7918(3) 1.1099(3) 0.6964(2) 0.0670(10) Uani d . 1 1 . .
    H H1C 0.8706 1.1173 0.6951 0.080 Uiso calc R 1 1 . .
    H H1D 0.7586 1.1811 0.6918 0.080 Uiso calc R 1 1 . .
    C C2 0.8375(2) 0.9493(2) 0.8128(2) 0.0515(7) Uani d . 1 1 . .
    H H2C 0.8310 0.9157 0.8816 0.062 Uiso calc R 1 1 . .
    H H2D 0.9174 0.9552 0.8155 0.062 Uiso calc R 1 1 . .
    C C3 0.6649(2) 1.0471(2) 0.8051(2) 0.0445(6) Uani d . 1 1 . .
    H H3C 0.6304 1.1176 0.8009 0.053 Uiso calc R 1 1 . .
    H H3D 0.6608 1.0138 0.8748 0.053 Uiso calc R 1 1 . .
    C C4 0.7286(2) 1.0432(2) 0.59765(19) 0.0405(5) Uani d . 1 1 . .
    H H4C 0.6669 1.0846 0.5509 0.049 Uiso calc R 1 1 . .
    H H4D 0.7795 1.0222 0.5528 0.049 Uiso calc R 1 1 . .
    C C5 0.7775(2) 0.8816(2) 0.7136(2) 0.0449(6) Uani d . 1 1 . .
    H H5C 0.8305 0.8606 0.6710 0.054 Uiso calc R 1 1 . .
    H H5D 0.7476 0.8170 0.7391 0.054 Uiso calc R 1 1 . .
    C C6 0.60209(19) 0.97960(19) 0.7075(2) 0.0336(5) Uani d . 1 1 . .
    H H6C 0.5703 0.9168 0.7344 0.040 Uiso calc R 1 1 . .
    H H6D 0.5403 1.0207 0.6604 0.040 Uiso calc R 1 1 . .
loop_
    _atom_site_aniso_label
    _atom_site_aniso_U_11
    _atom_site_aniso_U_22
    _atom_site_aniso_U_33
    _atom_site_aniso_U_12
    _atom_site_aniso_U_13
    _atom_site_aniso_U_23
    Cd1 0.02507(10) 0.02523(10) 0.02356(10) 0.00126(5) 0.00517(6) 0.00051(5)
    O1 0.0283(9) 0.0601(12) 0.0413(9) -0.0027(8) 0.0081(7) -0.0239(9)
    O2 0.0262(8) 0.0391(9) 0.0420(9) -0.0011(7) 0.0004(7) -0.0159(7)
    O3 0.0330(10) 0.0659(13) 0.0580(12) 0.0044(9) 0.0138(9) 0.0350(10)
    O4 0.0336(8) 0.0401(9) 0.0272(8) 0.0088(7) 0.0087(7) 0.0033(7)
    O5 0.0422(9) 0.0534(11) 0.0230(8) 0.0214(8) 0.0057(7) 0.0019(7)
    O6 0.0336(9) 0.0359(9) 0.0349(9) -0.0072(7) -0.0011(7) 0.0104(7)
    S1 0.0208(2) 0.0220(2) 0.0202(2) 0.00136(17) 0.00037(17) 0.00003(16)
    O7 0.0549(11) 0.0445(10) 0.0450(10) -0.0107(9) -0.0054(9) 0.0236(8)
    O8 0.0232(8) 0.0536(11) 0.0573(11) -0.0003(7) 0.0072(7) -0.0234(9)
    O9 0.0352(8) 0.0403(9) 0.0318(8) 0.0115(7) 0.0016(7) -0.0109(7)
    O10 0.0420(9) 0.0338(8) 0.0209(7) 0.0046(7) -0.0008(6) -0.0040(6)
    S2 0.0215(2) 0.0245(2) 0.0205(2) 0.00259(17) 0.00292(17) 0.00059(17)
    O11 0.0407(10) 0.0647(13) 0.0575(12) 0.0032(9) 0.0158(9) 0.0362(10)
    O12 0.0220(7) 0.0454(9) 0.0463(9) -0.0003(7) 0.0025(7) -0.0153(8)
    O13 0.0416(9) 0.0423(9) 0.0256(8) -0.0029(7) 0.0024(7) -0.0100(7)
    O14 0.0445(9) 0.0406(10) 0.0348(9) 0.0198(8) -0.0079(7) -0.0123(7)
    N1 0.0310(9) 0.0284(9) 0.0242(8) -0.0067(7) 0.0023(7) -0.0048(7)
    N2 0.0358(10) 0.0271(9) 0.0247(8) -0.0043(7) 0.0006(7) -0.0075(7)
    C1 0.102(3) 0.0605(19) 0.0367(14) -0.0519(19) 0.0150(16) 0.0042(13)
    C2 0.0420(14) 0.0556(17) 0.0457(15) 0.0237(13) -0.0085(12) -0.0069(13)
    C3 0.0315(12) 0.0614(17) 0.0408(13) 0.0087(11) 0.0100(10) -0.0180(12)
    C4 0.0510(15) 0.0476(14) 0.0257(11) -0.0074(12) 0.0149(10) 0.0040(10)
    C5 0.0470(14) 0.0302(12) 0.0533(15) 0.0119(10) 0.0055(12) -0.0065(11)
    C6 0.0239(10) 0.0381(11) 0.0365(12) -0.0055(9) 0.0037(9) 0.0018(9)
_geom_special_details
;
All e.s.d.'s (except the e.s.d. in the dihedral angle between two l.s. planes)
are estimated using the full covariance matrix. The cell e.s.d.'s are taken
into account individually in the estimation of e.s.d.'s in distances, angles
and torsion angles; correlations between e.s.d.'s in cell parameters are only
used when they are defined by crystal symmetry. An approximate (isotropic)
treatment of cell e.s.d.'s is used for estimating e.s.d.'s involving l.s.
planes.
;
loop_
    _geom_bond_atom_site_label_1
    _geom_bond_atom_site_label_2
    _geom_bond_site_symmetry_2
    _geom_bond_distance
    _geom_bond_publ_flag
    Cd1 O4 . 2.2437(16) y
    Cd1 O5 . 2.2514(17) y
    Cd1 O2 . 2.2589(17) y
    Cd1 O1 . 2.2629(17) y
    Cd1 O3 . 2.3189(18) y
    Cd1 O6 . 2.3534(17) y
    O1 H1A . 0.844(17) ?
    O1 H1B . 0.847(16) ?
    O2 H2A . 0.848(17) ?
    O2 H2B . 0.827(17) ?
    O3 H3A . 0.844(17) ?
    O3 H3B . 0.829(17) ?
    O4 H4A . 0.851(17) ?
    O4 H4B . 0.838(17) ?
    O5 H5A . 0.825(17) ?
    O5 H5B . 0.820(17) ?
    O6 H6A . 0.833(17) ?
    O6 H6B . 0.839(16) ?
    S1 O7 . 1.4615(18) ?
    S1 O10 . 1.4740(16) ?
    S1 O8 . 1.4746(17) ?
    S1 O9 . 1.4747(16) ?
    S2 O13 . 1.4550(16) ?
    S2 O11 . 1.4654(18) ?
    S2 O14 . 1.4707(17) ?
    S2 O12 . 1.4875(16) ?
    N1 C2 . 1.481(3) ?
    N1 C1 . 1.483(3) ?
    N1 C3 . 1.484(3) ?
    N1 H1E . 0.9100 ?
    N2 C5 . 1.493(3) ?
    N2 C4 . 1.496(3) ?
    N2 C6 . 1.496(3) ?
    N2 H2E . 0.9100 ?
    C1 C4 . 1.512(4) ?
    C1 H1C . 0.9700 ?
    C1 H1D . 0.9700 ?
    C2 C5 . 1.512(4) ?
    C2 H2C . 0.9700 ?
    C2 H2D . 0.9700 ?
    C3 C6 . 1.507(3) ?
    C3 H3C . 0.9700 ?
    C3 H3D . 0.9700 ?
    C4 H4C . 0.9700 ?
    C4 H4D . 0.9700 ?
    C5 H5C . 0.9700 ?
    C5 H5D . 0.9700 ?
    C6 H6C . 0.9700 ?
    C6 H6D . 0.9700 ?
loop_
    _geom_angle_atom_site_label_1
    _geom_angle_atom_site_label_2
    _geom_angle_atom_site_label_3
    _geom_angle_site_symmetry_1
    _geom_angle_site_symmetry_3
    _geom_angle
    _geom_angle_publ_flag
    O4 Cd1 O5 . . 178.14(7) n
    O4 Cd1 O2 . . 88.00(7) n
    O5 Cd1 O2 . . 90.55(7) n
    O4 Cd1 O1 . . 94.12(7) n
    O5 Cd1 O1 . . 87.45(7) n
    O2 Cd1 O1 . . 172.97(7) n
    O4 Cd1 O3 . . 91.17(7) n
    O5 Cd1 O3 . . 87.90(7) n
    O2 Cd1 O3 . . 99.17(8) n
    O1 Cd1 O3 . . 87.50(8) n
    O4 Cd1 O6 . . 92.83(6) n
    O5 Cd1 O6 . . 88.30(7) n
    O2 Cd1 O6 . . 88.06(7) n
    O1 Cd1 O6 . . 85.14(7) n
    O3 Cd1 O6 . . 171.86(7) n
    Cd1 O1 H1A . . 115(2) ?
    Cd1 O1 H1B . . 125(2) ?
    H1A O1 H1B . . 107(2) ?
    Cd1 O2 H2A . . 116(2) ?
    Cd1 O2 H2B . . 118(2) ?
    H2A O2 H2B . . 110(2) ?
    Cd1 O3 H3A . . 121(2) ?
    Cd1 O3 H3B . . 125(2) ?
    H3A O3 H3B . . 112(2) ?
    Cd1 O4 H4A . . 112(2) ?
    Cd1 O4 H4B . . 114(2) ?
    H4A O4 H4B . . 109(2) ?
    Cd1 O5 H5A . . 126(2) ?
    Cd1 O5 H5B . . 108(3) ?
    H5A O5 H5B . . 114(3) ?
    Cd1 O6 H6A . . 117(2) ?
    Cd1 O6 H6B . . 118.2(19) ?
    H6A O6 H6B . . 110(2) ?
    O7 S1 O10 . . 109.72(11) ?
    O7 S1 O8 . . 109.51(12) ?
    O10 S1 O8 . . 109.72(11) ?
    O7 S1 O9 . . 110.97(12) ?
    O10 S1 O9 . . 108.73(9) ?
    O8 S1 O9 . . 108.17(10) ?
    O13 S2 O11 . . 111.06(12) ?
    O13 S2 O14 . . 108.84(10) ?
    O11 S2 O14 . . 110.96(12) ?
    O13 S2 O12 . . 110.22(10) ?
    O11 S2 O12 . . 106.95(11) ?
    O14 S2 O12 . . 108.79(10) ?
    C2 N1 C1 . . 111.1(2) ?
    C2 N1 C3 . . 109.0(2) ?
    C1 N1 C3 . . 110.0(2) ?
    C2 N1 H1E . . 108.9 ?
    C1 N1 H1E . . 108.9 ?
    C3 N1 H1E . . 108.9 ?
    C5 N2 C4 . . 110.5(2) ?
    C5 N2 C6 . . 110.05(19) ?
    C4 N2 C6 . . 109.35(18) ?
    C5 N2 H2E . . 109.0 ?
    C4 N2 H2E . . 109.0 ?
    C6 N2 H2E . . 109.0 ?
    N1 C1 C4 . . 109.6(2) ?
    N1 C1 H1C . . 109.7 ?
    C4 C1 H1C . . 109.7 ?
    N1 C1 H1D . . 109.7 ?
    C4 C1 H1D . . 109.7 ?
    H1C C1 H1D . . 108.2 ?
    N1 C2 C5 . . 109.16(19) ?
    N1 C2 H2C . . 109.8 ?
    C5 C2 H2C . . 109.8 ?
    N1 C2 H2D . . 109.8 ?
    C5 C2 H2D . . 109.8 ?
    H2C C2 H2D . . 108.3 ?
    N1 C3 C6 . . 109.07(18) ?
    N1 C3 H3C . . 109.9 ?
    C6 C3 H3C . . 109.9 ?
    N1 C3 H3D . . 109.9 ?
    C6 C3 H3D . . 109.9 ?
    H3C C3 H3D . . 108.3 ?
    N2 C4 C1 . . 108.13(18) ?
    N2 C4 H4C . . 110.1 ?
    C1 C4 H4C . . 110.1 ?
    N2 C4 H4D . . 110.1 ?
    C1 C4 H4D . . 110.1 ?
    H4C C4 H4D . . 108.4 ?
    N2 C5 C2 . . 108.66(19) ?
    N2 C5 H5C . . 110.0 ?
    C2 C5 H5C . . 110.0 ?
    N2 C5 H5D . . 110.0 ?
    C2 C5 H5D . . 110.0 ?
    H5C C5 H5D . . 108.3 ?
    N2 C6 C3 . . 108.90(18) ?
    N2 C6 H6C . . 109.9 ?
    C3 C6 H6C . . 109.9 ?
    N2 C6 H6D . . 109.9 ?
    C3 C6 H6D . . 109.9 ?
    H6C C6 H6D . . 108.3 ?
loop_
    _geom_hbond_atom_site_label_D
    _geom_hbond_atom_site_label_H
    _geom_hbond_atom_site_label_A
    _geom_hbond_site_symmetry_A
    _geom_hbond_distance_DH
    _geom_hbond_distance_HA
    _geom_hbond_distance_DA
    _geom_hbond_angle_DHA
    O1 H1A O9 2_646 0.844(17) 1.849(17) 2.691(2) 176(3)
    O1 H1B O12 . 0.847(16) 1.895(18) 2.721(2) 165(3)
    O2 H2A O8 . 0.848(17) 1.888(18) 2.725(2) 169(3)
    O2 H2B O14 2_756 0.827(17) 1.916(19) 2.720(3) 164(3)
    O3 H3A O8 4_575 0.844(17) 1.934(18) 2.775(3) 174(3)
    O3 H3B O11 3_766 0.829(17) 2.01(2) 2.802(3) 159(3)
    O4 H4A O14 4_566 0.851(17) 1.816(17) 2.666(2) 176(3)
    O4 H4B O13 . 0.838(17) 1.850(18) 2.680(2) 171(3)
    O5 H5A O10 . 0.825(17) 1.923(18) 2.741(2) 171(3)
    O5 H5B O9 4_575 0.820(17) 1.872(19) 2.686(2) 172(4)
    O6 H6A O12 4_566 0.833(17) 1.937(17) 2.767(2) 175(3)
    O6 H6B O10 2_646 0.839(16) 2.065(17) 2.902(2) 175(3)
    N1 H1E O11 4_576 0.91 1.94 2.749(3) 147
    N1 H1E O12 4_576 0.91 2.36 3.140(3) 144
    N2 H2E O7 4_575 0.91 1.78 2.671(3) 164
data_global
_journal_date_recd_electronic     2012-03-27
_journal_date_accepted     2012-05-04
_journal_name_full     'Acta Crystallographica, Section E'
_journal_year     2012
_journal_volume     68
_journal_issue      6
_journal_page_first     m759
_journal_page_last     m760
_journal_paper_category     QM
_journal_paper_doi     10.1107/S1600536812020089
_journal_coeditor_code     HB6712
_publ_contact_author_name     'Hai-Biao Yan'
_publ_contact_author_address
;
School of Chemical and Environmental Engineering
Hubei University of Technology
Wuhan
Hubei 430068
People's Republic of China
;
_publ_contact_author_email     haibiao_yan@163.com
_publ_contact_author_fax     '86-27-88032316'
_publ_contact_author_phone     '86-27-88032316'
_publ_section_title
;
A new dabco-templated metal sulfate: 1,4-diazoniabicyclo[2.2.2]octane
hexaaquacadmium bis(sulfate)
;
loop_
    _publ_author_name
    _publ_author_address
    'Wang, Bi-Qin'
;
School of Chemical and Environmental Engineering
Hubei University of Technology
Wuhan
Hubei 430068
People's Republic of China
;
    'Yan, Hai-Biao'
;
School of Chemical and Environmental Engineering
Hubei University of Technology
Wuhan
Hubei 430068
People's Republic of China
;
    'Fang, Ci-Jun'
;
School of Science
Hubei University of Technology
Wuhan
Hubei 430068
People's Republic of China
;
    'Zhang, Zhi'
;
School of Chemical and Environmental Engineering
Hubei University of Technology
Wuhan
Hubei 430068
People's Republic of China
;
