# Supplementary material for: A new dabco-templated metal sulfate: 1,4-diazo­niabicyclo­[2.2.2]octane hexa­aqua­cadmium bis­(sulfate)
Source: Acta Crystallogr Sect E Struct Rep Online. 2012 May 12;68(Pt 6):m759–60. doi: 10.1107/S1600536812020089 (PMC3379097; doi:10.1107/S1600536812020089)
Supplement: Supplementary file 2 [file e-68-0m759-Isup2.hkl]

# 
# h,k,l, Fc-squared, Fo-squared, sigma(Fo-squared) and status flag 
# 
data_I
_shelx_title ' shelx in P2(1)/c' 
_shelx_refln_list_code          4 
_shelx_F_calc_maximum      361.63 
_exptl_crystal_F_000      1072.00 
_reflns_d_resolution_high  0.7715 
 
loop_ 
 _symmetry_equiv_pos_as_xyz 
 'x, y, z' 
 '-x, y+1/2, -z+1/2' 
 '-x, -y, -z' 
 'x, -y-1/2, z-1/2' 
 
_cell_length_a    12.2013 
_cell_length_b    12.4609 
_cell_length_c    12.3771 
_cell_angle_alpha  90.000 
_cell_angle_beta  105.100 
_cell_angle_gamma  90.000 
 
_shelx_F_squared_multiplier     1.000 
 
loop_ 
 _refln_index_h 
 _refln_index_k 
 _refln_index_l 
 _refln_F_squared_calc 
 _refln_F_squared_meas 
 _refln_F_squared_sigma 
 _refln_observed_status 
   2   0   0    23090.32    23853.51    752.16 o 
   3   0   0     1064.35     1006.75     28.40 o 
   4   0   0    40473.05    45213.02   1831.50 o 
   5   0   0     5995.44     5631.60    131.03 o 
   6   0   0     6463.76     5648.49    139.23 o 
   7   0   0     6614.82     6649.18    169.17 o 
   8   0   0     1960.24     2186.00     51.31 o 
   9   0   0     2248.42     2287.64     52.50 o 
  10   0   0     1950.26     1953.18     50.72 o 
  11   0   0     4410.08     4492.99    118.04 o 
  12   0   0     2168.86     2089.43     59.57 o 
  13   0   0     2578.75     2663.54     77.18 o 
  14   0   0      135.41      128.80     10.46 o 
  15   0   0      967.16     1011.67     40.93 o 
   2   1   0    18844.20    20591.88    447.35 o 
   3   1   0       22.17       42.56      8.30 o 
   4   1   0    40011.36    43019.23   1212.01 o 
   5   1   0      324.21      322.29      6.17 o 
   6   1   0    13004.09    14350.24    305.83 o 
   7   1   0       64.57       87.46      3.88 o 
   8   1   0       52.26       94.33      5.57 o 
   9   1   0       11.08       16.35      3.33 o 
  10   1   0      176.51      246.73      9.10 o 
  11   1   0       29.14       26.59      4.25 o 
  12   1   0      115.56      149.24     10.19 o 
  13   1   0       36.95       44.80      5.36 o 
  14   1   0      141.16      166.18     11.06 o 
  15   1   0       37.00       23.48      6.93 o 
   0   2   0     6602.03     6173.47    338.52 o 
   1   2   0        0.20       10.77      1.54 o 
   2   2   0   108662.20   100262.35   3476.37 o 
   3   2   0      194.50      218.73     11.72 o 
   4   2   0     4573.96     4121.80     63.06 o 
   5   2   0     4082.92     3979.36     62.77 o 
   6   2   0     6954.69     7493.48    137.20 o 
   7   2   0     2852.55     2800.81     44.82 o 
   8   2   0    13774.61    14571.74    323.54 o 
   9   2   0     2498.18     2563.12     70.70 o 
  10   2   0     1492.87     1461.40     26.73 o 
  11   2   0     3017.88     3055.98     56.68 o 
  12   2   0      896.88      969.49     22.45 o 
  13   2   0     2117.34     2190.63     43.40 o 
  14   2   0     1798.67     1915.90     39.55 o 
  15   2   0      632.60      646.21     18.32 o 
   1   3   0      167.30      184.53      5.01 o 
   2   3   0    17132.05    18133.69    450.02 o 
   3   3   0      182.73      183.76      8.18 o 
   4   3   0     3492.12     3981.16     60.50 o 
   5   3   0      109.87      147.33      4.19 o 
   6   3   0     6787.61     7053.97    128.36 o 
   7   3   0      337.43      340.07      7.64 o 
   8   3   0       47.28       66.55      6.44 o 
   9   3   0       26.20       29.16      4.18 o 
  10   3   0     1985.60     1950.13     39.45 o 
  11   3   0        0.04        0.81      2.79 o 
  12   3   0      356.65      409.57     12.37 o 
  13   3   0      253.28      256.77     10.63 o 
  14   3   0       30.48       41.84      6.77 o 
   0   4   0    17093.07    18381.79    563.92 o 
   1   4   0      159.03      148.89      4.48 o 
   2   4   0     7158.20     7560.74    205.83 o 
   3   4   0      633.36      682.04     11.30 o 
   4   4   0    14318.30    15196.20    372.41 o 
   5   4   0      479.75      461.06     13.62 o 
   6   4   0    22056.78    23816.96    593.55 o 
   7   4   0     2587.57     2519.14     39.72 o 
   8   4   0     1527.86     1543.23     35.71 o 
   9   4   0     2709.12     2677.08     47.96 o 
  10   4   0     2603.55     2685.39     47.46 o 
  11   4   0     2010.91     2048.10     38.23 o 
  12   4   0     1868.73     1981.02     63.79 o 
  13   4   0     1159.21     1276.16     33.01 o 
  14   4   0      232.34      255.54     18.25 o 
   1   5   0       66.77       62.21      1.90 o 
   2   5   0     7533.33     7841.79    278.60 o 
   3   5   0       48.80       64.92      2.64 o 
   4   5   0       52.37       49.23     37.42 o 
   5   5   0        0.67        6.87      3.44 o 
   6   5   0      755.20      776.80     14.90 o 
   7   5   0       33.59       21.53      4.34 o 
   8   5   0     1393.46     1396.23     26.07 o 
   9   5   0      138.75      136.21      6.57 o 
  10   5   0     4233.25     4332.07     91.04 o 
  11   5   0       23.05       22.68      3.98 o 
  12   5   0      137.67      137.16      7.41 o 
  13   5   0      123.59      127.14      7.87 o 
  14   5   0      524.10      585.67     16.26 o 
   0   6   0      564.75      550.06     11.19 o 
   1   6   0      103.06      142.66      5.64 o 
   2   6   0     8713.05     7912.03    144.38 o 
   3   6   0      157.36      144.66      3.22 o 
   4   6   0    16279.21    18084.91    520.41 o 
   5   6   0     2114.83     1986.87     33.75 o 
   6   6   0     3047.66     2985.12     74.63 o 
   7   6   0      634.52      613.47     14.86 o 
   8   6   0    19606.64    20258.95    586.37 o 
   9   6   0     2062.67     1995.19     44.97 o 
  10   6   0     2810.43     2812.15     58.85 o 
  11   6   0     1548.58     1660.70     41.20 o 
  12   6   0       65.27       79.63      6.56 o 
  13   6   0     1019.44     1108.48     29.72 o 
  14   6   0     1710.80     1847.89     70.94 o 
   1   7   0      665.79      670.89     20.38 o 
   2   7   0     1930.89     1832.79     24.68 o 
   3   7   0      584.42      590.66      9.75 o 
   4   7   0     3514.40     3197.88    137.57 o 
   5   7   0      128.79      109.00      7.54 o 
   6   7   0      701.89      693.22     14.99 o 
   7   7   0      286.16      284.78     10.18 o 
   8   7   0     1162.79     1250.69     26.07 o 
   9   7   0        2.83        6.74      3.29 o 
  10   7   0      290.84      316.29     11.18 o 
  11   7   0       95.08       93.23      5.52 o 
  12   7   0     1733.38     1828.66     38.37 o 
  13   7   0       25.94       33.08      4.65 o 
   0   8   0    36385.95    37423.05   1518.02 o 
   1   8   0      171.34      197.87      5.38 o 
   2   8   0     3619.09     3599.26     61.40 o 
   3   8   0     1791.02     1880.22     57.66 o 
   4   8   0     6262.31     5887.14     96.49 o 
   5   8   0     1240.31     1223.36     19.05 o 
   6   8   0     7442.66     7822.77    215.72 o 
   7   8   0     1748.21     1722.53     28.41 o 
   8   8   0      200.41      215.77     27.35 o 
   9   8   0     1331.49     1367.31     30.29 o 
  10   8   0     1430.47     1477.26     29.42 o 
  11   8   0     1112.85     1183.46     36.84 o 
  12   8   0      972.70      981.17     24.93 o 
  13   8   0      928.30      964.56     29.85 o 
   1   9   0     1148.16     1195.86     27.01 o 
   2   9   0     1168.32     1217.76     51.15 o 
   3   9   0      253.32      233.14      6.60 o 
   4   9   0     2376.59     2340.13     37.09 o 
   5   9   0     1037.60     1021.72     26.12 o 
   6   9   0      830.81      812.35     14.77 o 
   7   9   0      201.62      189.68      6.19 o 
   8   9   0      156.66      157.30      5.64 o 
   9   9   0      332.62      332.52      8.91 o 
  10   9   0      906.26      849.98     33.50 o 
  11   9   0       84.00      107.46      6.70 o 
  12   9   0       89.02       96.12     11.66 o 
   0  10   0        6.29       13.25      6.76 o 
   1  10   0      214.88      237.43      7.23 o 
   2  10   0    11941.39    11170.48    240.34 o 
   3  10   0      106.63      115.59      6.04 o 
   4  10   0     1736.47     1770.94     34.69 o 
   5  10   0     1613.57     1597.01     41.99 o 
   6  10   0     1532.90     1530.56     21.67 o 
   7  10   0      663.81      634.13     10.07 o 
   8  10   0     4445.66     4348.74    102.77 o 
   9  10   0      506.09      506.12     15.31 o 
  10  10   0      174.06      182.70      7.55 o 
  11  10   0      729.81      735.03     28.07 o 
   1  11   0     1257.54     1310.01     27.89 o 
   2  11   0     2757.47     2768.65     53.16 o 
   3  11   0      703.13      705.49     15.16 o 
   4  11   0      215.11      207.25      9.10 o 
   5  11   0      602.09      595.73     15.33 o 
   6  11   0     3211.22     2957.01     55.43 o 
   7  11   0     1059.40      979.61     28.22 o 
   8  11   0      118.20      119.32     13.72 o 
   9  11   0       75.09       72.20     10.36 o 
  10  11   0       39.54       34.02     11.96 o 
  11  11   0       28.99        3.36      7.29 o 
   0  12   0     8042.33     8232.36    235.34 o 
   1  12   0        0.80        8.37      2.57 o 
   2  12   0      124.87      179.40     21.11 o 
   3  12   0      511.55      506.61     14.14 o 
   4  12   0     2343.79     2263.09     44.18 o 
   5  12   0      250.51      251.54      9.43 o 
   6  12   0     3997.87     3908.33     85.61 o 
   7  12   0      479.28      438.34     21.48 o 
   8  12   0       38.52       32.59      3.66 o 
   9  12   0      322.54      312.63     11.74 o 
  10  12   0      507.00      477.66     34.83 o 
   1  13   0      922.12      942.16     17.17 o 
   2  13   0      421.35      413.51     14.90 o 
   3  13   0      329.64      335.80     11.33 o 
   4  13   0     1416.13     1366.46     30.64 o 
   5  13   0      927.53      970.94     21.61 o 
   6  13   0       37.98       42.03      6.00 o 
   7  13   0      349.74      358.69     13.85 o 
   8  13   0       19.69       13.60      4.20 o 
   9  13   0      234.28      240.18     17.61 o 
   0  14   0       78.43      101.18      8.52 o 
   1  14   0      195.08      209.61      8.06 o 
   2  14   0     1680.24     1721.18     36.62 o 
   3  14   0        0.55        7.57      4.60 o 
   4  14   0     1695.09     1631.37     36.19 o 
   5  14   0      143.42      152.48      8.30 o 
   6  14   0      350.83      332.21     11.19 o 
   7  14   0      201.03      190.58     11.18 o 
   1  15   0      581.55      561.74     21.63 o 
   2  15   0      139.82      156.49      7.58 o 
   3  15   0      724.71      715.89     17.48 o 
   4  15   0        2.43        2.35      3.33 o 
   5  15   0      192.40      187.71     11.61 o 
   0  16   0     2075.28     2123.64     64.47 o 
   1  16   0       14.34       15.69      4.80 o 
   2  16   0      722.13      689.93     27.37 o 
 -15   1   1       85.08       94.78      9.45 o 
 -14   1   1     1556.28     1623.51     37.89 o 
 -13   1   1      267.75      295.91     10.26 o 
 -12   1   1     2350.11     2425.64     44.56 o 
 -11   1   1     1336.01     1391.10     25.67 o 
 -10   1   1     2023.52     2086.58     37.18 o 
  -9   1   1     2530.34     2491.08     40.96 o 
  -8   1   1     2621.87     2528.10     39.24 o 
  -7   1   1     7433.55     6920.70    125.59 o 
  -6   1   1     3266.32     3025.21     48.70 o 
  -5   1   1    14748.74    16558.60    358.68 o 
  -4   1   1      349.05      388.67      6.46 o 
  -3   1   1     7286.85     8033.27    157.06 o 
  -2   1   1     2040.02     1902.24    165.63 o 
   1   1   1    13274.47    13872.65    449.82 o 
   2   1   1     1281.69     1208.86     15.58 o 
   3   1   1    12443.47    13075.72    260.15 o 
   4   1   1       70.88       91.98      3.82 o 
   5   1   1    16717.96    17708.81    397.08 o 
   6   1   1     1762.60     1631.58     26.69 o 
   7   1   1     7157.88     7178.74    134.97 o 
   8   1   1     1096.56     1046.14     17.63 o 
   9   1   1     2614.20     2727.60     46.16 o 
  10   1   1     1012.83     1095.58     23.68 o 
  11   1   1     3230.03     3404.89     65.40 o 
  12   1   1     1418.23     1474.77     28.99 o 
  13   1   1     1292.60     1300.01     34.31 o 
  14   1   1     1350.51     1422.53     30.12 o 
 -15   2   1        5.09        4.34      5.18 o 
 -14   2   1       22.58       30.54      5.04 o 
 -13   2   1        0.51        7.46      6.25 o 
 -12   2   1        0.40        1.63      2.37 o 
 -11   2   1        4.16       15.96      6.94 o 
 -10   2   1        9.73       14.11      3.73 o 
  -9   2   1       49.17       65.19      4.07 o 
  -8   2   1      584.21      520.75     10.93 o 
  -7   2   1      151.92      186.45      5.04 o 
  -6   2   1      274.13      242.27      5.90 o 
  -5   2   1     4824.42     5010.47    101.44 o 
  -4   2   1      338.49      382.04      8.93 o 
  -3   2   1     3054.62     3161.99     88.35 o 
  -2   2   1      867.31      802.35     11.28 o 
  -1   2   1      192.11      228.41      4.26 o 
   0   2   1       39.50       51.17      2.62 o 
   1   2   1        6.03       25.02      2.44 o 
   2   2   1     1156.14     1037.92     14.62 o 
   3   2   1     7318.96     7591.79    134.33 o 
   4   2   1      456.29      385.83      7.38 o 
   5   2   1     4630.34     4798.73     82.07 o 
   6   2   1       23.79       14.61      2.44 o 
   7   2   1       93.27      101.54      5.21 o 
   8   2   1      152.43      162.66      6.59 o 
   9   2   1      221.16      208.98      8.92 o 
  10   2   1       25.03       24.74      4.85 o 
  11   2   1      125.95      137.90      8.02 o 
  12   2   1        1.73        8.00      4.06 o 
  13   2   1      188.88      252.30     11.23 o 
  14   2   1        3.02        3.53      4.43 o 
 -15   3   1       63.49       74.10      7.41 o 
 -14   3   1     1666.49     1730.55     70.80 o 
 -13   3   1       92.90      105.87      6.58 o 
 -12   3   1     1944.22     2055.25     54.80 o 
 -11   3   1     1317.61     1354.51     30.26 o 
 -10   3   1     3669.69     3574.34     70.10 o 
  -9   3   1     2094.58     2147.59     34.51 o 
  -8   3   1     6925.58     6686.38    123.78 o 
  -7   3   1     7897.40     7801.97    168.33 o 
  -6   3   1     3540.81     3520.47     64.65 o 
  -5   3   1    17572.69    19015.60    497.72 o 
  -4   3   1     4099.10     4156.83    201.79 o 
  -3   3   1    22161.45    22787.36    605.34 o 
  -2   3   1     6559.78     6663.09    134.53 o 
  -1   3   1     9011.00     9398.00    136.90 o 
   0   3   1      558.38      622.03     13.25 o 
   1   3   1     8276.78     8234.13    240.94 o 
   2   3   1      922.43      821.30     25.03 o 
   3   3   1    29325.72    31414.49    812.96 o 
   4   3   1     1460.76     1486.15     22.75 o 
   5   3   1    22831.14    25410.12    643.86 o 
   6   3   1     1634.02     1662.81     25.32 o 
   7   3   1    11188.12    10971.24    226.40 o 
   8   3   1     2060.43     2118.63     35.29 o 
   9   3   1     7440.75     7508.33    149.00 o 
  10   3   1     1592.60     1663.01     33.59 o 
  11   3   1     1646.13     1753.20     32.95 o 
  12   3   1     1224.56     1307.44     29.43 o 
  13   3   1      299.84      347.99     13.50 o 
  14   3   1     1135.53     1141.45     25.33 o 
 -15   4   1        6.02       13.18      4.06 o 
 -14   4   1       22.37       32.97      5.52 o 
 -13   4   1       43.23       42.51      6.96 o 
 -12   4   1        2.60       10.45      3.26 o 
 -11   4   1      173.11      176.65      6.78 o 
 -10   4   1      238.12      231.44      7.67 o 
  -9   4   1     1316.68     1261.04     25.17 o 
  -8   4   1      557.76      559.07     12.10 o 
  -7   4   1      284.47      319.99     12.07 o 
  -6   4   1        0.25        3.42      8.67 o 
  -5   4   1     5699.48     6038.43    115.97 o 
  -4   4   1     1135.17     1175.29     17.95 o 
  -3   4   1      154.85      178.85      5.10 o 
  -2   4   1      148.60      143.66      3.69 o 
  -1   4   1      829.86      778.33      9.70 o 
   0   4   1     1216.31     1228.42     52.11 o 
   1   4   1        5.25       32.38      5.34 o 
   2   4   1     5520.16     5827.05    133.08 o 
   3   4   1     1690.89     1692.06     41.89 o 
   4   4   1     1515.68     1673.97     24.63 o 
   5   4   1       76.69       83.88      5.53 o 
   6   4   1      856.41      910.65     19.23 o 
   7   4   1        6.49        8.77      3.30 o 
   8   4   1      162.34      155.05      6.65 o 
   9   4   1       29.98       49.87      5.75 o 
  10   4   1       81.97       80.88      6.47 o 
  11   4   1        0.79        5.98      4.52 o 
  12   4   1        1.04       10.57      4.31 o 
  13   4   1        1.82        7.73      3.82 o 
  14   4   1        8.65        7.48      5.06 o 
 -14   5   1     1200.92     1234.54     44.72 o 
 -13   5   1      297.25      312.85      9.75 o 
 -12   5   1     1651.80     1668.12     32.99 o 
 -11   5   1      481.78      497.64     13.01 o 
 -10   5   1     4247.33     4338.07     94.75 o 
  -9   5   1     4347.34     4562.63     93.94 o 
  -8   5   1     2614.42     2651.18     52.60 o 
  -7   5   1     3118.68     3175.86     63.97 o 
  -6   5   1     4231.82     4250.13     84.52 o 
  -5   5   1     9860.07    10458.36    253.88 o 
  -4   5   1     4114.18     4363.70    171.24 o 
  -3   5   1    28318.31    28656.10   1036.59 o 
  -2   5   1     3896.01     3586.85     63.75 o 
  -1   5   1     2320.73     2153.85     40.38 o 
   0   5   1     1572.88     1585.51     19.99 o 
   1   5   1    18554.41    20146.35    412.40 o 
   2   5   1     1325.80     1344.54     19.99 o 
   3   5   1    21794.70    24394.86    599.70 o 
   4   5   1      994.81      953.29     16.51 o 
   5   5   1    15232.33    16937.11    388.15 o 
   6   5   1     1469.89     1532.62     24.39 o 
   7   5   1     9466.15     9610.76    195.24 o 
   8   5   1     4775.58     4962.20    103.49 o 
   9   5   1     6499.15     6467.84    128.86 o 
  10   5   1     1564.07     1646.75     32.74 o 
  11   5   1     1100.68     1144.50     24.49 o 
  12   5   1      748.80      763.36     24.48 o 
  13   5   1      115.36      142.90     14.21 o 
  14   5   1     1447.13     1519.44     45.27 o 
 -14   6   1       68.49       74.72     10.79 o 
 -13   6   1        1.27        3.75      4.10 o 
 -12   6   1      155.42      151.02      6.36 o 
 -11   6   1      301.32      302.00      8.65 o 
 -10   6   1       24.47       24.14      6.91 o 
  -9   6   1      826.55      789.21     17.10 o 
  -8   6   1      707.54      736.80     16.65 o 
  -7   6   1     2850.91     2923.33     91.48 o 
  -6   6   1     1527.11     1545.49     27.71 o 
  -5   6   1      241.13      252.28      7.59 o 
  -4   6   1     1175.83     1176.14     36.27 o 
  -3   6   1      519.66      572.01     20.09 o 
  -2   6   1     4711.75     4863.94    314.45 o 
  -1   6   1      565.55      552.87      9.96 o 
   0   6   1      119.40      133.26      6.58 o 
   1   6   1       99.03      112.81      8.20 o 
   2   6   1     1752.81     1798.87     25.48 o 
   3   6   1      921.82      959.36     14.66 o 
   4   6   1     3425.64     3547.69     57.36 o 
   5   6   1      172.41      166.01      8.92 o 
   6   6   1        0.83        5.36      2.82 o 
   7   6   1      118.31      159.40     22.69 o 
   8   6   1      114.81      109.62      6.52 o 
   9   6   1     1279.78     1177.75     26.66 o 
  10   6   1      256.96      256.01     11.13 o 
  11   6   1      102.72      130.18      8.75 o 
  12   6   1       40.08       53.48      5.47 o 
  13   6   1      133.43      142.66     10.17 o 
 -13   7   1      245.83      257.68     24.74 o 
 -12   7   1     1224.61     1167.45     25.02 o 
 -11   7   1     1427.01     1405.76     55.18 o 
 -10   7   1     2451.00     2450.84     47.66 o 
  -9   7   1     1721.39     1708.21     56.26 o 
  -8   7   1     5292.90     5231.73    140.81 o 
  -7   7   1     1821.49     1926.63     35.53 o 
  -6   7   1      260.84      268.97      8.47 o 
  -5   7   1     3874.94     3961.77    100.23 o 
  -4   7   1     2269.46     2207.61     38.25 o 
  -3   7   1     9764.39     9387.06    319.18 o 
  -2   7   1      771.16      873.97     40.61 o 
  -1   7   1    18916.60    20466.15    573.20 o 
   0   7   1      455.40      501.03     10.91 o 
   1   7   1    12979.80    13782.70    265.33 o 
   2   7   1      409.62      452.67     22.61 o 
   3   7   1    21450.91    23175.18    580.77 o 
   4   7   1      894.83      882.53     16.80 o 
   5   7   1     2678.95     2667.60     43.64 o 
   6   7   1      714.54      710.85     13.36 o 
   7   7   1     3468.80     3575.04     80.11 o 
   8   7   1      418.44      457.85     13.67 o 
   9   7   1     1343.66     1405.57     31.65 o 
  10   7   1     1560.56     1564.56     34.28 o 
  11   7   1      968.18      964.65     23.82 o 
  12   7   1      714.76      701.73     19.69 o 
  13   7   1      432.54      451.64     15.65 o 
 -13   8   1      125.91      121.81     22.91 o 
 -12   8   1        0.19        2.56      2.96 o 
 -11   8   1       59.42      108.10     38.37 o 
 -10   8   1     1208.46     1156.94     45.35 o 
  -9   8   1      920.41      886.02     27.74 o 
  -8   8   1       61.53       54.02      4.83 o 
  -7   8   1       84.04      106.51      3.29 o 
  -6   8   1       87.46       97.42      4.33 o 
  -5   8   1        9.39       20.92      3.12 o 
  -4   8   1     3490.78     3321.09     83.09 o 
  -3   8   1       10.38       21.85      4.72 o 
  -2   8   1      123.53      127.11      5.31 o 
  -1   8   1     1141.98     1315.46     19.97 o 
   0   8   1     1847.15     1881.55     28.32 o 
   1   8   1       15.92       19.51      3.05 o 
   2   8   1     3158.22     3123.93     44.35 o 
   3   8   1      811.67      756.99     12.07 o 
   4   8   1      728.03      654.18     11.56 o 
   5   8   1      200.93      172.45      5.69 o 
   6   8   1     1628.03     1656.53     36.34 o 
   7   8   1      495.36      519.94     11.02 o 
   8   8   1       30.30       46.45      4.04 o 
   9   8   1      431.26      448.34     12.78 o 
  10   8   1       50.28       77.05     12.32 o 
  11   8   1      251.16      240.42      9.09 o 
  12   8   1       75.45       71.40      6.02 o 
 -12   9   1     1191.41     1119.09     89.87 o 
 -11   9   1      532.03      577.01     23.97 o 
 -10   9   1     1527.53     1477.62     63.90 o 
  -9   9   1     1303.80     1285.96     47.08 o 
  -8   9   1      239.85      237.43      5.95 o 
  -7   9   1     1837.01     1680.97     58.17 o 
  -6   9   1     2585.86     2451.45     65.78 o 
  -5   9   1     2997.40     2926.78     78.38 o 
  -4   9   1      433.49      453.58     10.72 o 
  -3   9   1     8535.09     8228.31    163.20 o 
  -2   9   1       18.80       32.87      6.40 o 
  -1   9   1    11942.17    11655.49    631.69 o 
   0   9   1     2842.27     2752.33     42.20 o 
   1   9   1    10962.12    11189.67    315.45 o 
   2   9   1      354.89      392.84     12.35 o 
   3   9   1     4337.68     4099.27    141.02 o 
   4   9   1       45.08       47.09      3.62 o 
   5   9   1     2033.80     1998.09     31.64 o 
   6   9   1      223.54      194.93      6.33 o 
   7   9   1      697.32      757.59     25.44 o 
   8   9   1     1566.47     1611.51     26.91 o 
   9   9   1     1540.47     1578.02     27.94 o 
  10   9   1      612.91      623.09     11.98 o 
  11   9   1      667.25      691.42     41.96 o 
  12   9   1      714.82      692.84     22.79 o 
 -12  10   1      107.12       53.15     35.18 o 
 -11  10   1       16.53        5.79      7.84 o 
 -10  10   1        5.90        9.57      2.19 o 
  -9  10   1       55.61       74.69      6.28 o 
  -8  10   1      286.28      274.66      8.06 o 
  -7  10   1      184.92      169.95      7.23 o 
  -6  10   1     1708.49     1716.88     45.16 o 
  -5  10   1        9.89        9.58      3.07 o 
  -4  10   1       31.56       33.47      4.29 o 
  -3  10   1      620.33      596.84     13.77 o 
  -2  10   1     2786.99     2937.31     55.55 o 
  -1  10   1      722.04      696.13     41.12 o 
   0  10   1      274.01      261.16      6.52 o 
   1  10   1        2.44        4.89      2.29 o 
   2  10   1      100.00       93.50      5.65 o 
   3  10   1       67.15       67.64      4.34 o 
   4  10   1     1807.40     1799.21     34.45 o 
   5  10   1        0.40        3.27      2.55 o 
   6  10   1        4.21        9.13      2.29 o 
   7  10   1      753.86      713.48     26.83 o 
   8  10   1      369.18      374.99      8.99 o 
   9  10   1        0.47        6.52      3.16 o 
  10  10   1      513.37      568.15     16.84 o 
  11  10   1       13.62       15.14      3.90 o 
 -11  11   1      246.12      250.39     17.68 o 
 -10  11   1      730.65      775.91     34.33 o 
  -9  11   1      339.53      337.43     15.89 o 
  -8  11   1     2594.09     2435.90     86.23 o 
  -7  11   1     1925.77     1894.96     36.89 o 
  -6  11   1      473.31      475.72     39.80 o 
  -5  11   1     3259.14     3265.17     67.54 o 
  -4  11   1      864.87      862.85     17.90 o 
  -3  11   1     5143.79     5043.60     95.52 o 
  -2  11   1      802.95      779.54     20.28 o 
  -1  11   1     7545.15     7439.26    135.11 o 
   0  11   1      551.98      574.41     12.10 o 
   1  11   1     6053.73     5731.78    108.43 o 
   2  11   1      491.64      528.70     13.53 o 
   3  11   1     1840.14     1754.95     34.79 o 
   4  11   1      237.23      236.90      7.78 o 
   5  11   1     2303.46     2432.40     68.77 o 
   6  11   1      313.92      300.20      8.60 o 
   7  11   1     1208.01     1235.55     31.79 o 
   8  11   1       46.58       47.31      7.11 o 
   9  11   1      627.34      676.30     28.12 o 
  10  11   1      777.59      759.36     28.14 o 
 -10  12   1      319.81      293.22     18.81 o 
  -9  12   1       85.07       93.03     13.01 o 
  -8  12   1        0.83        1.11      3.04 o 
  -7  12   1      163.06      166.90      9.47 o 
  -6  12   1       14.65       24.41      5.75 o 
  -5  12   1      256.59      237.54      8.47 o 
  -4  12   1     1437.60     1461.64     28.34 o 
  -3  12   1       86.88       96.92     12.54 o 
  -2  12   1       30.68       41.20      4.54 o 
  -1  12   1       55.46       45.65      3.47 o 
   0  12   1     1402.75     1382.18     22.67 o 
   1  12   1        1.47        9.62      3.84 o 
   2  12   1     1289.78     1193.77     28.24 o 
   3  12   1       16.80       23.58      6.24 o 
   4  12   1       53.65       57.30      5.27 o 
   5  12   1       77.58       73.36      6.11 o 
   6  12   1     1159.11     1150.93     21.41 o 
   7  12   1        0.93        6.95      3.18 o 
   8  12   1      188.35      183.20     16.70 o 
   9  12   1      105.01      110.18     14.60 o 
  -9  13   1      536.00      561.72     63.90 o 
  -8  13   1      119.92      130.31     17.87 o 
  -7  13   1      753.82      802.81     20.99 o 
  -6  13   1     1634.87     1597.31     36.63 o 
  -5  13   1     2043.81     1997.22     38.95 o 
  -4  13   1      252.22      237.86     10.10 o 
  -3  13   1     2276.43     2316.36     82.64 o 
  -2  13   1      319.93      317.65     10.06 o 
  -1  13   1     2421.36     2524.59     41.66 o 
   0  13   1      957.47      959.99     23.82 o 
   1  13   1     2410.26     2438.64     47.49 o 
   2  13   1      231.00      199.41      9.74 o 
   3  13   1     1843.15     1780.11     36.80 o 
   4  13   1        4.36        6.31      3.83 o 
   5  13   1     1528.40     1535.06     33.26 o 
   6  13   1       66.64       56.96      6.77 o 
   7  13   1     1485.78     1457.87     55.15 o 
   8  13   1     1089.22     1038.19     27.28 o 
  -7  14   1      337.10      326.19     28.51 o 
  -6  14   1      232.63      216.49     10.93 o 
  -5  14   1       35.28       42.55      5.30 o 
  -4  14   1      142.27      136.34      8.66 o 
  -3  14   1      169.81      159.69      6.70 o 
  -2  14   1     1999.99     1995.33     56.37 o 
  -1  14   1        0.59        8.66      3.71 o 
   0  14   1      478.34      465.78     15.83 o 
   1  14   1        8.70        7.53      3.45 o 
   2  14   1      202.72      188.90     10.46 o 
   3  14   1        0.39        2.77      3.06 o 
   4  14   1     1067.67     1007.48     39.95 o 
   5  14   1       26.37       29.56      4.93 o 
   6  14   1        4.79        6.17      4.60 o 
   7  14   1       37.29       35.59      7.00 o 
  -5  15   1      542.64      501.82     12.50 o 
  -4  15   1      353.86      331.05     10.58 o 
  -3  15   1      294.35      264.64      9.80 o 
  -2  15   1      195.48      190.88      7.97 o 
  -1  15   1     1272.21     1286.69     26.99 o 
   0  15   1      103.01      106.46      5.85 o 
   1  15   1      829.89      811.24     19.14 o 
   2  15   1       72.51       75.11      6.87 o 
   3  15   1     1219.74     1260.79     28.23 o 
   4  15   1        2.50        3.68      4.68 o 
   5  15   1     1045.00      943.83     23.29 o 
  -2  16   1       67.31       75.70      7.25 o 
  -1  16   1       14.09       13.02      4.42 o 
   0  16   1      475.72      480.37     19.76 o 
   1  16   1       31.19       31.45      7.24 o 
 -15   0   2     1173.70     1226.19     48.14 o 
 -14   0   2      267.72      306.77     17.76 o 
 -13   0   2     3365.90     3449.70    124.06 o 
 -12   0   2      160.44      181.48      9.52 o 
 -11   0   2     4547.06     4472.96    141.07 o 
 -10   0   2     1414.04     1357.64     35.63 o 
  -9   0   2     7072.45     6845.78    183.44 o 
  -8   0   2    24516.27    27231.98   1011.58 o 
  -7   0   2    23411.97    25572.48    925.18 o 
  -6   0   2     5608.04     5459.04    126.62 o 
  -5   0   2     9431.57     9695.51    252.39 o 
  -4   0   2    13254.11    12899.99    503.84 o 
  -3   0   2    18050.48    17879.79    538.62 o 
  -2   0   2    65157.91    54672.45   1526.66 o 
  -1   0   2      104.12      103.18      2.50 o 
   0   0   2    11390.08    10571.88    265.10 o 
   1   0   2     4799.83     4557.03     96.34 o 
   2   0   2    63403.15    58934.30   2479.71 o 
   3   0   2      593.94      559.00     18.87 o 
   4   0   2     1691.45     1513.39     43.37 o 
   5   0   2     3442.72     3289.87     73.63 o 
   6   0   2    14643.74    15469.31    486.38 o 
   7   0   2       64.99      112.46     10.08 o 
   8   0   2    11179.16    10952.88    344.68 o 
   9   0   2      904.38      959.51     26.11 o 
  10   0   2     1031.12      935.57     31.56 o 
  11   0   2     5068.21     5092.79    141.98 o 
  12   0   2     4513.17     4545.81    136.39 o 
  13   0   2      474.77      449.93     23.97 o 
  14   0   2     1432.55     1476.47     51.69 o 
 -15   1   2       50.25       70.23     12.54 o 
 -14   1   2       30.36       28.05      7.20 o 
 -13   1   2       43.30       50.92      6.99 o 
 -12   1   2      267.78      279.40     10.79 o 
 -11   1   2       33.49       55.01      4.62 o 
 -10   1   2      586.70      625.70     12.30 o 
  -9   1   2       48.44       56.93      3.98 o 
  -8   1   2       54.95       59.19      3.67 o 
  -7   1   2      305.63      387.91     20.81 o 
  -6   1   2     4869.93     5271.84    101.90 o 
  -5   1   2       18.35       17.57      2.22 o 
  -4   1   2     9481.73     9557.94    172.89 o 
  -3   1   2      254.70      240.17      4.26 o 
  -2   1   2    24585.36    22985.66    363.46 o 
  -1   1   2     1376.47     1497.95     20.61 o 
   0   1   2     5271.39     5601.93     76.69 o 
   1   1   2     4646.00     4692.24     71.41 o 
   2   1   2     1226.49     1290.78     38.57 o 
   3   1   2      822.84      775.64     10.80 o 
   4   1   2       95.86       51.75      2.95 o 
   5   1   2     1611.08     1692.36     26.78 o 
   6   1   2     6532.86     6614.50    122.34 o 
   7   1   2     1376.25     1421.12     24.59 o 
   8   1   2     1194.38     1305.92     25.33 o 
   9   1   2      221.25      221.49     14.86 o 
  10   1   2      344.93      357.13     10.98 o 
  11   1   2       22.42       33.52      5.89 o 
  12   1   2      224.76      307.09     31.00 o 
  13   1   2       40.43       34.44      5.82 o 
  14   1   2      331.35      371.95     14.38 o 
 -15   2   2      874.44      950.70     27.57 o 
 -14   2   2      156.15      174.35      9.68 o 
 -13   2   2     2767.94     2930.71     94.73 o 
 -12   2   2     1097.66     1094.97     25.70 o 
 -11   2   2     4098.17     4087.32     81.76 o 
 -10   2   2      612.62      646.46     16.45 o 
  -9   2   2     2306.32     2283.28     41.52 o 
  -8   2   2       14.89       25.90      3.85 o 
  -7   2   2     9390.23     9657.57    227.05 o 
  -6   2   2    34790.17    38398.79   1240.39 o 
  -5   2   2    18412.06    20684.41    542.84 o 
  -4   2   2     4715.10     4957.40    223.07 o 
  -3   2   2     1868.56     1744.54     62.82 o 
  -2   2   2    48866.39    41955.38    921.82 o 
  -1   2   2    20376.80    21499.94    397.27 o 
   0   2   2   130774.41   111673.18   4246.50 o 
   1   2   2     1153.11     1114.10     16.20 o 
   2   2   2      636.17      714.94     10.52 o 
   3   2   2        0.11       15.29      2.14 o 
   4   2   2    18822.89    19919.34    460.87 o 
   5   2   2      110.01      136.35      4.70 o 
   6   2   2     9066.50     8616.52    173.38 o 
   7   2   2     2672.13     2874.88     49.31 o 
   8   2   2       81.42       94.54      5.89 o 
   9   2   2     3107.13     3059.88     55.11 o 
  10   2   2     6188.05     6304.55    125.84 o 
  11   2   2      964.81      964.35     23.67 o 
  12   2   2     1665.15     1694.65     38.27 o 
  13   2   2     2205.63     2328.66     51.71 o 
  14   2   2      166.96      183.88      9.69 o 
 -15   3   2        3.43        2.96      6.87 o 
 -14   3   2      183.98      198.84      7.95 o 
 -13   3   2       48.70       50.93      5.29 o 
 -12   3   2       10.18        8.06      4.37 o 
 -11   3   2     1041.65     1051.29     28.78 o 
 -10   3   2     3976.50     3873.61     77.25 o 
  -9   3   2       49.13       49.27      3.84 o 
  -8   3   2     5325.84     5144.90    100.88 o 
  -7   3   2     1454.21     1471.28     28.74 o 
  -6   3   2      607.83      706.16     14.11 o 
  -5   3   2      223.37      182.69      3.68 o 
  -4   3   2      874.93      736.18     17.52 o 
  -3   3   2     7633.69     8100.88    306.54 o 
  -2   3   2    29806.88    29888.06    609.49 o 
  -1   3   2     1980.50     1854.20     31.12 o 
   0   3   2    16186.52    17608.22    343.45 o 
   1   3   2     3172.63     3161.06     42.41 o 
   2   3   2     1486.25     1429.89     19.53 o 
   3   3   2       95.42      124.90      4.53 o 
   4   3   2     1556.50     1491.51     25.29 o 
   5   3   2        1.13        3.28      2.57 o 
   6   3   2     3114.38     3039.34     51.51 o 
   7   3   2      270.97      272.76      8.55 o 
   8   3   2      470.31      429.50     14.87 o 
   9   3   2     1475.69     1559.36     35.47 o 
  10   3   2     1468.61     1456.67     29.80 o 
  11   3   2      218.12      234.30     29.18 o 
  12   3   2      608.20      660.95     17.84 o 
  13   3   2       33.70       43.77      5.91 o 
  14   3   2      904.20      969.59     29.26 o 
 -15   4   2     1957.20     1936.37    161.71 o 
 -14   4   2     1883.11     1946.28    121.64 o 
 -13   4   2     2379.78     2413.30     98.73 o 
 -12   4   2        0.84        9.56      2.73 o 
 -11   4   2     1926.26     1905.10     47.38 o 
 -10   4   2     2330.04     2236.49     51.94 o 
  -9   4   2     6622.47     6338.19    133.45 o 
  -8   4   2    11714.43    12311.71    294.26 o 
  -7   4   2     1781.47     1785.53     38.83 o 
  -6   4   2      104.33      109.70      3.73 o 
  -5   4   2     4697.93     4923.70    209.83 o 
  -4   4   2    42227.57    41479.05   1031.45 o 
  -3   4   2     7226.58     7013.72    241.62 o 
  -2   4   2     1421.85     1172.88     38.13 o 
  -1   4   2     1026.71     1057.82     14.57 o 
   0   4   2     7317.38     7864.69    125.24 o 
   1   4   2      818.62      791.45     10.43 o 
   2   4   2    13290.38    12711.20    232.25 o 
   3   4   2       24.78       61.12      5.47 o 
   4   4   2    10584.27    10650.88    216.49 o 
   5   4   2       25.86       29.63      3.96 o 
   6   4   2     4515.10     4610.70     81.43 o 
   7   4   2       96.33       94.25      5.85 o 
   8   4   2    17736.51    18435.57    454.78 o 
   9   4   2        9.68       21.21      4.13 o 
  10   4   2     1434.18     1493.35     30.68 o 
  11   4   2     2178.65     2313.75     46.50 o 
  12   4   2      849.79      922.68     22.59 o 
  13   4   2       88.92      145.99     35.53 o 
  14   4   2     1392.97     1428.52     32.35 o 
 -14   5   2       14.96       15.26      4.58 o 
 -13   5   2        6.78       10.42      3.22 o 
 -12   5   2      744.33      785.58     18.05 o 
 -11   5   2        4.78        7.79      2.35 o 
 -10   5   2     2690.06     2738.31     68.55 o 
  -9   5   2       53.84       49.47     10.40 o 
  -8   5   2     3894.72     3666.49     78.81 o 
  -7   5   2      746.08      776.03     14.38 o 
  -6   5   2        2.97       17.18      2.52 o 
  -5   5   2      782.61      704.22      8.58 o 
  -4   5   2      279.92      337.30      5.65 o 
  -3   5   2       31.35       36.00      2.29 o 
  -2   5   2     4069.87     3925.67     85.92 o 
  -1   5   2     2328.76     2303.89     33.56 o 
   0   5   2     4411.25     4215.69    162.97 o 
   1   5   2     1238.78     1115.33     15.46 o 
   2   5   2      179.27      240.29     11.80 o 
   3   5   2        8.21       13.33      2.52 o 
   4   5   2      390.89      455.68     14.23 o 
   5   5   2      200.62      200.99      6.80 o 
   6   5   2        9.58       15.58      5.88 o 
   7   5   2     2191.57     2185.77     46.95 o 
   8   5   2      232.76      233.04      9.77 o 
   9   5   2       70.19       70.68      5.87 o 
  10   5   2      810.53      865.57     19.02 o 
  11   5   2      192.03      204.52      9.15 o 
  12   5   2     1516.61     1598.38     32.84 o 
  13   5   2      287.24      314.95     11.73 o 
 -14   6   2       87.88      118.70     15.84 o 
 -13   6   2     1546.68     1411.66     70.68 o 
 -12   6   2     1590.24     1471.56     42.53 o 
 -11   6   2     3645.11     3523.71    138.21 o 
 -10   6   2      616.73      588.23     11.47 o 
  -9   6   2     1340.68     1302.50     35.82 o 
  -8   6   2        5.71       12.24      2.11 o 
  -7   6   2     2580.24     2622.88     75.65 o 
  -6   6   2    12563.63    13369.44    581.84 o 
  -5   6   2     3844.01     3516.32     81.32 o 
  -4   6   2       18.94       56.59      5.99 o 
  -3   6   2     1000.78      991.42     22.40 o 
  -2   6   2    22254.69    23876.64    739.64 o 
  -1   6   2     4678.19     5099.73    163.07 o 
   0   6   2    12338.24    12761.12    266.84 o 
   1   6   2      780.02      790.74     17.46 o 
   2   6   2    23969.93    26893.84    883.47 o 
   3   6   2       97.32      108.08      4.58 o 
   4   6   2    11999.47    11401.48    228.33 o 
   5   6   2       22.31       38.42      4.70 o 
   6   6   2    10933.28    10861.05    228.63 o 
   7   6   2      500.79      488.80     14.38 o 
   8   6   2      930.32      986.24     20.50 o 
   9   6   2     1620.49     1687.49     34.16 o 
  10   6   2     2700.35     2916.06     57.75 o 
  11   6   2       36.79       53.52      6.23 o 
  12   6   2      712.59      730.81     21.80 o 
  13   6   2     1413.00     1583.65     37.78 o 
 -14   7   2      191.18      357.31    132.57 o 
 -13   7   2      179.49      175.42     18.06 o 
 -12   7   2       77.18       77.31      4.37 o 
 -11   7   2        3.20       11.38      2.54 o 
 -10   7   2     1579.24     1626.20     51.29 o 
  -9   7   2        0.50        1.77      1.93 o 
  -8   7   2     1746.97     1707.79     37.80 o 
  -7   7   2      553.38      531.43     16.06 o 
  -6   7   2        6.03        3.55      2.18 o 
  -5   7   2       16.17       22.21      2.02 o 
  -4   7   2     1410.20     1330.42     22.89 o 
  -3   7   2     1351.14     1446.44     25.98 o 
  -2   7   2     1092.63     1202.79     43.68 o 
  -1   7   2     1887.11     1859.94     31.95 o 
   0   7   2     3182.59     3154.56     40.79 o 
   1   7   2       20.68       15.75      2.35 o 
   2   7   2       48.46       50.55      3.63 o 
   3   7   2      841.84      778.51     31.15 o 
   4   7   2        1.17        2.69      3.45 o 
   5   7   2       69.45       96.33     11.17 o 
   6   7   2      218.25      227.06      8.06 o 
   7   7   2       63.37       85.22      6.28 o 
   8   7   2       78.30       72.89      7.01 o 
   9   7   2     1344.91     1407.88     33.82 o 
  10   7   2     1392.26     1426.14     31.55 o 
  11   7   2      220.66      226.21     11.13 o 
  12   7   2       92.48       96.86      8.69 o 
  13   7   2       32.54       34.80      7.25 o 
 -13   8   2     1160.01     1171.69    134.40 o 
 -12   8   2        1.78       -1.92      8.39 o 
 -11   8   2     1777.95     1711.58     51.41 o 
 -10   8   2      997.43     1003.39     31.26 o 
  -9   8   2     3637.25     3534.37     61.24 o 
  -8   8   2     7848.41     7449.34    201.52 o 
  -7   8   2     3007.74     2925.26     96.75 o 
  -6   8   2       37.04       47.80      4.24 o 
  -5   8   2     1395.94     1365.04     23.88 o 
  -4   8   2     6770.65     6827.50    153.20 o 
  -3   8   2     3199.88     3192.48     66.26 o 
  -2   8   2     2702.70     2482.76    116.15 o 
  -1   8   2       49.53       63.11      3.49 o 
   0   8   2     1531.84     1631.01     28.30 o 
   1   8   2     1568.44     1610.40     23.79 o 
   2   8   2    21923.11    22824.10    574.09 o 
   3   8   2      212.20      224.37      6.35 o 
   4   8   2     7747.31     7748.06    155.05 o 
   5   8   2      610.75      603.90     11.54 o 
   6   8   2     5422.18     4940.05    279.83 o 
   7   8   2       22.60       29.35      4.87 o 
   8   8   2     9149.62     8749.18    394.19 o 
   9   8   2      267.17      285.20     12.66 o 
  10   8   2      181.98      222.68     14.29 o 
  11   8   2     1317.58     1310.54     37.01 o 
  12   8   2     1149.14     1280.53     33.16 o 
 -13   9   2        2.31       -2.25      6.18 o 
 -12   9   2      533.87      567.22     33.65 o 
 -11   9   2      104.08      124.00     12.35 o 
 -10   9   2      341.29      312.94     17.94 o 
  -9   9   2      202.82      192.21      8.93 o 
  -8   9   2      719.24      743.44     23.28 o 
  -7   9   2       37.07       37.88      6.67 o 
  -6   9   2      859.26      796.10     15.59 o 
  -5   9   2      855.09      893.70     21.69 o 
  -4   9   2      422.03      401.60      9.59 o 
  -3   9   2      443.66      416.67     10.53 o 
  -2   9   2    10323.89    10392.75    309.92 o 
  -1   9   2      110.59      115.26      4.49 o 
   0   9   2      145.83      184.50      5.28 o 
   1   9   2     5146.54     5145.55     70.47 o 
   2   9   2      329.15      358.51      8.53 o 
   3   9   2       27.56       33.03      4.88 o 
   4   9   2      291.62      281.54     10.34 o 
   5   9   2     2041.38     1979.34     34.42 o 
   6   9   2     5061.28     5037.69     96.43 o 
   7   9   2     1213.87     1253.74     29.13 o 
   8   9   2       25.44       26.82      5.49 o 
   9   9   2        6.91       12.04      3.98 o 
  10   9   2       29.19       33.47      4.17 o 
  11   9   2      180.61      208.52      9.73 o 
  12   9   2      612.16      618.49     19.30 o 
 -12  10   2      286.46      300.34     19.28 o 
 -11  10   2      882.31      921.82     58.94 o 
 -10  10   2      117.83      117.78     13.51 o 
  -9  10   2     1084.35     1082.75     29.65 o 
  -8  10   2       79.19       89.14      4.66 o 
  -7  10   2     1383.65     1396.88     28.46 o 
  -6  10   2     5995.82     5942.47    124.11 o 
  -5  10   2     4124.31     4071.02     79.30 o 
  -4  10   2     1061.97     1004.38     19.96 o 
  -3  10   2       16.35       27.44      3.88 o 
  -2  10   2     2526.00     2730.98     42.52 o 
  -1  10   2     2208.37     2285.97     35.74 o 
   0  10   2    14361.38    14145.66    289.91 o 
   1  10   2      160.91      158.45      7.28 o 
   2  10   2      305.14      307.79      7.53 o 
   3  10   2      216.89      226.46      7.87 o 
   4  10   2     8094.83     8143.61    163.04 o 
   5  10   2       54.95       71.04      7.10 o 
   6  10   2     5711.82     5768.26    113.75 o 
   7  10   2      632.23      645.46     16.78 o 
   8  10   2      238.49      256.58     21.96 o 
   9  10   2      337.98      333.42     14.87 o 
  10  10   2     2619.10     2754.22     68.03 o 
  11  10   2      209.03      220.86     14.61 o 
 -11  11   2       17.59       21.48      8.96 o 
 -10  11   2     1105.69     1071.57     34.82 o 
  -9  11   2       67.23       75.51     10.59 o 
  -8  11   2       46.08       28.54      4.92 o 
  -7  11   2     1180.58     1213.90     26.60 o 
  -6  11   2       96.44       99.74      7.39 o 
  -5  11   2      457.49      471.50     16.07 o 
  -4  11   2     1311.45     1304.17     24.50 o 
  -3  11   2      310.13      300.76      8.08 o 
  -2  11   2      851.71      915.69     34.48 o 
  -1  11   2     3248.55     3322.23     63.66 o 
   0  11   2      683.00      701.15     20.00 o 
   1  11   2        1.18        2.56      2.69 o 
   2  11   2      258.98      230.06      6.98 o 
   3  11   2     1629.48     1659.54     41.39 o 
   4  11   2     1568.57     1558.95     39.11 o 
   5  11   2      741.71      705.83     15.03 o 
   6  11   2      297.16      308.88      8.88 o 
   7  11   2      430.35      394.67     10.30 o 
   8  11   2      236.47      254.92     11.75 o 
   9  11   2      489.38      514.54     17.79 o 
  10  11   2      282.35      278.89     13.05 o 
 -10  12   2      315.75      297.83     20.72 o 
  -9  12   2      473.58      439.09     27.67 o 
  -8  12   2     1564.35     1423.90     33.94 o 
  -7  12   2     1027.28      940.81     19.89 o 
  -6  12   2      541.54      529.71     16.95 o 
  -5  12   2       69.89       82.48      6.90 o 
  -4  12   2     3107.33     3108.70     72.45 o 
  -3  12   2     1420.89     1421.76     61.50 o 
  -2  12   2     2186.66     2186.76     38.74 o 
  -1  12   2        0.82        2.46      2.04 o 
   0  12   2      164.68      190.14      6.90 o 
   1  12   2       21.08       28.23      5.47 o 
   2  12   2     3227.38     3164.36    107.11 o 
   3  12   2       38.32       32.04      4.78 o 
   4  12   2     1091.82     1056.24     19.02 o 
   5  12   2      362.26      371.29      8.64 o 
   6  12   2     1438.53     1405.33     30.97 o 
   7  12   2        0.27        5.89      3.58 o 
   8  12   2     3438.54     3333.06    118.75 o 
   9  12   2       25.75       23.66      6.85 o 
  -9  13   2      194.91      168.13     14.91 o 
  -8  13   2     1700.54     1626.49     51.65 o 
  -7  13   2      155.18      185.09     10.17 o 
  -6  13   2      783.17      757.91     19.47 o 
  -5  13   2      412.08      404.45     10.93 o 
  -4  13   2        0.25        6.47      4.10 o 
  -3  13   2      629.15      596.54     13.36 o 
  -2  13   2      274.86      276.00     13.69 o 
  -1  13   2      416.06      443.12      8.84 o 
   0  13   2      198.07      198.26      7.47 o 
   1  13   2     2125.31     2037.64     38.04 o 
   2  13   2      114.02      110.41      6.81 o 
   3  13   2      168.74      187.89     12.39 o 
   4  13   2      113.96      121.60      6.95 o 
   5  13   2      852.74      850.55     34.12 o 
   6  13   2      309.78      272.94     10.22 o 
   7  13   2      646.89      652.31     18.60 o 
   8  13   2        3.85        6.80      3.64 o 
  -7  14   2      258.56      270.00     16.34 o 
  -6  14   2     2226.77     2097.68     39.82 o 
  -5  14   2      470.98      448.64     14.29 o 
  -4  14   2      280.15      336.23     24.32 o 
  -3  14   2       37.82       44.60      4.75 o 
  -2  14   2     1427.43     1474.27     26.05 o 
  -1  14   2      566.68      584.36     18.65 o 
   0  14   2     2522.11     2499.09    108.79 o 
   1  14   2        1.70        6.72      3.21 o 
   2  14   2      722.75      714.37     23.02 o 
   3  14   2       45.04       50.11      6.81 o 
   4  14   2     1560.27     1489.58     39.53 o 
   5  14   2        6.58        7.71      4.06 o 
   6  14   2     1695.36     1645.73     42.09 o 
  -5  15   2       93.66       88.45      7.24 o 
  -4  15   2      373.33      376.83     10.96 o 
  -3  15   2      238.06      242.64      8.81 o 
  -2  15   2      307.85      326.39     10.56 o 
  -1  15   2      823.26      826.79     19.29 o 
   0  15   2       88.76       92.57      7.66 o 
   1  15   2      196.56      198.80     10.59 o 
   2  15   2       35.51       36.73      6.24 o 
   3  15   2      959.23      925.53     22.74 o 
   4  15   2      138.62      123.12      9.04 o 
  -1  16   2       15.41       51.76     13.19 o 
   0  16   2      600.27      583.35     17.67 o 
 -15   1   3       55.67       67.01     11.30 o 
 -14   1   3     1356.99     1306.28     74.11 o 
 -13   1   3       69.72      251.29    109.86 o 
 -12   1   3     3454.47     3576.76     92.47 o 
 -11   1   3      957.26      964.33     25.37 o 
 -10   1   3     5547.29     5615.58    151.06 o 
  -9   1   3     2837.63     2739.23     66.84 o 
  -8   1   3    10026.24    10008.14    357.76 o 
  -7   1   3     7648.59     7415.11    186.37 o 
  -6   1   3     5841.84     5428.78     95.85 o 
  -5   1   3     7724.09     8203.88    224.56 o 
  -4   1   3      288.02      280.13      3.97 o 
  -3   1   3     4175.02     4457.63     81.76 o 
  -2   1   3     1764.26     1760.42     21.96 o 
  -1   1   3     6552.90     6798.37     86.18 o 
   0   1   3     2358.54     2136.75     41.74 o 
   1   1   3    12469.50    12366.51    242.52 o 
   2   1   3     1214.75     1118.49     16.05 o 
   3   1   3    17441.59    17327.12    384.62 o 
   4   1   3     2048.76     2119.48     32.30 o 
   5   1   3    31870.01    34245.76    952.87 o 
   6   1   3        2.36       18.44      3.62 o 
   7   1   3     8383.18     8437.49    167.97 o 
   8   1   3      146.17      135.10      6.81 o 
   9   1   3     6005.81     6338.40    135.51 o 
  10   1   3      263.59      310.32     12.29 o 
  11   1   3     2777.53     2903.27     56.76 o 
  12   1   3      706.95      754.47     22.82 o 
  13   1   3      767.13      798.86     20.44 o 
  14   1   3      573.80      573.24     17.18 o 
 -15   2   3       44.37       52.22     14.59 o 
 -14   2   3       10.37        6.86      3.23 o 
 -13   2   3      120.92      132.86      7.04 o 
 -12   2   3      156.17      146.77      7.55 o 
 -11   2   3     1080.85     1071.55     27.54 o 
 -10   2   3        4.82        5.89      2.36 o 
  -9   2   3      101.00      111.32     11.16 o 
  -8   2   3      589.96      529.96      9.73 o 
  -7   2   3        0.06        6.59      1.56 o 
  -6   2   3      176.48      168.12      5.43 o 
  -5   2   3     1229.95     1341.95     15.76 o 
  -4   2   3      213.82      179.42      5.72 o 
  -3   2   3     5978.18     6062.27    112.58 o 
  -2   2   3      259.91      288.26      7.18 o 
  -1   2   3     1165.75     1040.72     23.58 o 
   0   2   3      475.58      427.57      8.02 o 
   1   2   3     9932.93    10126.30    194.05 o 
   2   2   3        0.52        9.15      2.73 o 
   3   2   3       86.82       92.39      6.63 o 
   4   2   3      441.60      456.47      8.90 o 
   5   2   3      265.01      284.05     13.52 o 
   6   2   3       17.48       28.73      3.70 o 
   7   2   3      215.69      242.13     19.39 o 
   8   2   3       30.47       36.22      5.24 o 
   9   2   3      822.79      883.22     23.31 o 
  10   2   3      194.52      196.36     11.37 o 
  11   2   3        0.11       -0.36      3.16 o 
  12   2   3        4.63        9.35      5.08 o 
  13   2   3       29.89       34.61      6.26 o 
  14   2   3        1.39       -0.12      5.52 o 
 -15   3   3       14.30       20.59      8.03 o 
 -14   3   3     1479.65     1534.05     68.83 o 
 -13   3   3       32.57       43.47      6.45 o 
 -12   3   3     2944.61     2854.05     77.52 o 
 -11   3   3      378.55      350.64     14.25 o 
 -10   3   3     3904.62     3906.50     69.37 o 
  -9   3   3      668.05      678.94     20.43 o 
  -8   3   3     4895.80     4419.19     88.69 o 
  -7   3   3     1211.79     1111.05     13.69 o 
  -6   3   3     5804.74     5378.09    131.83 o 
  -5   3   3    11211.11    11352.96    193.87 o 
  -4   3   3     8341.37     8587.08    347.57 o 
  -3   3   3    19239.85    18806.51    340.80 o 
  -2   3   3    24648.66    25014.92    451.01 o 
  -1   3   3    24281.52    25286.38    499.46 o 
   0   3   3     4461.40     4139.13     53.72 o 
   1   3   3    27203.15    27572.32    691.75 o 
   2   3   3     2906.29     2977.86     45.63 o 
   3   3   3    31539.69    34234.48    934.43 o 
   4   3   3      103.56      126.62      7.27 o 
   5   3   3     8820.21     8535.43    164.34 o 
   6   3   3      134.09      163.69      6.16 o 
   7   3   3    12240.29    12010.53    260.86 o 
   8   3   3      685.11      721.39     17.41 o 
   9   3   3     5404.80     5180.15    100.46 o 
  10   3   3      287.08      314.85     10.98 o 
  11   3   3     2798.31     2906.17     59.39 o 
  12   3   3      335.84      354.91     13.92 o 
  13   3   3      991.48     1051.45     28.51 o 
 -15   4   3       12.90       15.22     10.71 o 
 -14   4   3        0.21       -0.56      3.99 o 
 -13   4   3      229.30      227.68     10.21 o 
 -12   4   3        0.81        6.18      1.88 o 
 -11   4   3      384.85      391.26     11.03 o 
 -10   4   3        4.48        2.29      1.95 o 
  -9   4   3     1339.94     1256.70     18.01 o 
  -8   4   3     1474.24     1345.00     27.21 o 
  -7   4   3      580.38      572.13      8.64 o 
  -6   4   3       45.05       42.62      1.99 o 
  -5   4   3      372.32      371.41      8.73 o 
  -4   4   3      358.24      358.07     10.16 o 
  -3   4   3      854.95      882.75     16.03 o 
  -2   4   3      434.70      392.62      7.34 o 
  -1   4   3      725.92      756.69      9.06 o 
   0   4   3        4.23        8.46      2.12 o 
   1   4   3       12.31       21.86      3.36 o 
   2   4   3     3288.06     3452.76     50.68 o 
   3   4   3       16.57       31.43      5.41 o 
   4   4   3      233.57      263.01      6.53 o 
   5   4   3       39.69       64.42      6.23 o 
   6   4   3       33.07       54.59      6.92 o 
   7   4   3        6.43       12.86      4.07 o 
   8   4   3       65.38       69.01      6.21 o 
   9   4   3       88.36       92.07      6.57 o 
  10   4   3       11.42       11.10      4.61 o 
  11   4   3      208.98      217.08     10.05 o 
  12   4   3       32.26       29.77      5.89 o 
  13   4   3        2.19        2.70      3.85 o 
 -14   5   3     2183.21     2281.41    180.95 o 
 -13   5   3       32.54       36.53      3.04 o 
 -12   5   3     1453.67     1409.93     35.90 o 
 -11   5   3      305.46      322.60      6.06 o 
 -10   5   3     5102.84     4851.68    106.44 o 
  -9   5   3       26.98       28.49      2.28 o 
  -8   5   3     3853.71     3571.05     50.67 o 
  -7   5   3      672.94      621.64     18.52 o 
  -6   5   3     1480.59     1479.09     23.39 o 
  -5   5   3     5612.69     5738.92    270.88 o 
  -4   5   3    16464.39    17540.50    454.18 o 
  -3   5   3    21852.66    24128.90    525.78 o 
  -2   5   3     6316.97     6526.31    160.62 o 
  -1   5   3    20770.71    21813.97    531.31 o 
   0   5   3     4242.58     4289.79     56.68 o 
   1   5   3    32023.89    34839.56    856.69 o 
   2   5   3      800.49      919.54     40.46 o 
   3   5   3    19167.65    20740.91    446.91 o 
   4   5   3       14.32       20.08      3.42 o 
   5   5   3     5042.33     5122.71     90.46 o 
   6   5   3      624.46      589.01     12.24 o 
   7   5   3     3858.14     3799.73     70.56 o 
   8   5   3      377.93      410.26     14.52 o 
   9   5   3     3904.18     3907.84     86.17 o 
  10   5   3      486.08      513.22     15.81 o 
  11   5   3     1532.80     1570.39     36.49 o 
  12   5   3      369.30      381.70     14.51 o 
  13   5   3      677.60      800.84    105.90 o 
 -14   6   3        0.09       -3.90      9.78 o 
 -13   6   3        3.07        5.46      3.64 o 
 -12   6   3       68.23       61.17      4.04 o 
 -11   6   3      596.03      526.87     10.39 o 
 -10   6   3      982.92      881.25     16.34 o 
  -9   6   3     1305.14     1221.77     25.17 o 
  -8   6   3      142.13      128.64      4.63 o 
  -7   6   3      602.69      603.36      9.51 o 
  -6   6   3       16.43       27.12      2.54 o 
  -5   6   3     3090.45     2951.13     54.61 o 
  -4   6   3        7.89       13.76      4.87 o 
  -3   6   3      100.67       84.45      6.37 o 
  -2   6   3      209.38      263.55      4.64 o 
  -1   6   3        0.23       16.21      7.93 o 
   0   6   3     3304.89     3481.51     70.70 o 
   1   6   3     1364.99     1444.58     22.08 o 
   2   6   3     4664.64     4978.82    102.45 o 
   3   6   3       23.92       27.73      3.03 o 
   4   6   3     1269.45     1343.04     20.36 o 
   5   6   3       63.95       55.47      4.80 o 
   6   6   3       30.26       38.48      4.68 o 
   7   6   3        0.10        9.86      5.16 o 
   8   6   3        2.67        4.05      3.53 o 
   9   6   3      192.68      232.42     11.10 o 
  10   6   3       50.92       56.24      7.71 o 
  11   6   3       22.78       26.54      4.98 o 
  12   6   3      157.75      157.74      9.73 o 
  13   6   3      132.74      148.10     11.08 o 
 -14   7   3      698.72      758.42     28.29 o 
 -13   7   3       55.62       54.47     10.85 o 
 -12   7   3     1935.18     1832.00     60.54 o 
 -11   7   3      131.84      122.41      5.55 o 
 -10   7   3     3042.89     2818.57     73.75 o 
  -9   7   3     2816.32     2757.53     36.41 o 
  -8   7   3     1954.11     1957.86     47.76 o 
  -7   7   3      710.37      675.71     22.02 o 
  -6   7   3     5866.19     5689.72    103.22 o 
  -5   7   3     5814.75     6043.29    162.16 o 
  -4   7   3     2187.64     2197.59     53.86 o 
  -3   7   3     8270.00     8454.63    172.42 o 
  -2   7   3     2836.53     2985.87     49.43 o 
  -1   7   3     3706.17     3693.37     55.55 o 
   0   7   3     1594.07     1627.95     22.81 o 
   1   7   3    10792.97    10842.64    225.99 o 
   2   7   3       42.89       43.05      7.20 o 
   3   7   3     8789.37     8993.14    182.90 o 
   4   7   3       34.11       45.75      4.41 o 
   5   7   3     3630.51     3632.99     57.73 o 
   6   7   3      108.33      118.07      5.97 o 
   7   7   3     3609.32     3636.27     69.79 o 
   8   7   3     1067.28     1067.47     22.90 o 
   9   7   3     2769.49     2818.63     57.06 o 
  10   7   3      162.38      175.64      9.65 o 
  11   7   3      532.40      546.81     22.33 o 
  12   7   3      382.98      401.91     20.41 o 
 -13   8   3       91.32      149.14     31.17 o 
 -12   8   3      265.20      263.99     17.75 o 
 -11   8   3        8.87        4.45      3.64 o 
 -10   8   3        0.57        4.14      1.07 o 
  -9   8   3      963.05     1014.72     55.75 o 
  -8   8   3      381.83      378.37      9.27 o 
  -7   8   3     1519.52     1509.18     27.14 o 
  -6   8   3      460.22      436.52     10.61 o 
  -5   8   3      345.35      280.89      8.00 o 
  -4   8   3        2.05        3.92      2.16 o 
  -3   8   3     3905.10     3874.83     73.71 o 
  -2   8   3      830.21      827.80     20.98 o 
  -1   8   3      113.96      121.86      5.77 o 
   0   8   3        6.06       12.04      2.82 o 
   1   8   3      418.92      438.88     15.92 o 
   2   8   3     1968.56     1973.09     32.38 o 
   3   8   3       29.15       27.49      3.77 o 
   4   8   3     1282.03     1260.40     23.38 o 
   5   8   3       41.89       74.78      9.60 o 
   6   8   3        6.67       13.93      3.96 o 
   7   8   3      816.82      799.53     17.57 o 
   8   8   3      231.63      230.99     10.43 o 
   9   8   3       42.24       59.55      6.25 o 
  10   8   3      219.95      235.50     10.73 o 
  11   8   3        1.14        4.24      4.03 o 
  12   8   3        4.34        3.79      4.17 o 
 -13   9   3       23.61       26.33     12.33 o 
 -12   9   3      923.13      979.83     41.01 o 
 -11   9   3      348.44      315.44     24.59 o 
 -10   9   3     2441.98     2196.40    102.53 o 
  -9   9   3      763.54      733.51     15.07 o 
  -8   9   3     5287.35     4964.56     94.15 o 
  -7   9   3     3549.13     3628.59     76.03 o 
  -6   9   3     1405.44     1359.62     23.84 o 
  -5   9   3     2679.16     2551.89    117.60 o 
  -4   9   3     3203.10     3034.67     67.81 o 
  -3   9   3     5194.69     5172.37    293.71 o 
  -2   9   3      234.54      234.28      6.55 o 
  -1   9   3     4711.40     4691.33     69.34 o 
   0   9   3       16.00       23.87      2.90 o 
   1   9   3     3735.41     3781.26     83.02 o 
   2   9   3      907.70      885.03     18.81 o 
   3   9   3     2564.09     2680.83     45.57 o 
   4   9   3      182.92      196.06      7.40 o 
   5   9   3     3678.82     3793.06     68.26 o 
   6   9   3       49.76       53.66      5.48 o 
   7   9   3     1719.84     1670.88     30.55 o 
   8   9   3       20.04       23.94      4.08 o 
   9   9   3     1101.65     1064.99     51.92 o 
  10   9   3      651.98      659.39     17.76 o 
  11   9   3     1501.44     1504.62     29.97 o 
 -12  10   3        7.54       15.23      8.34 o 
 -11  10   3      492.02      496.05     25.03 o 
 -10  10   3      211.08      210.76     14.65 o 
  -9  10   3      150.17      142.59      8.27 o 
  -8  10   3       68.59       72.83      4.65 o 
  -7  10   3      244.65      270.55      8.72 o 
  -6  10   3      358.09      328.97     12.92 o 
  -5  10   3       46.26       48.19      3.15 o 
  -4  10   3     1341.10     1324.79     26.19 o 
  -3  10   3      312.74      305.07      8.03 o 
  -2  10   3      124.13      126.88      4.20 o 
  -1  10   3      416.75      411.87     15.08 o 
   0  10   3     1753.61     1721.69     25.40 o 
   1  10   3      290.69      328.73     13.15 o 
   2  10   3      187.82      199.69      7.31 o 
   3  10   3      202.64      209.00      7.28 o 
   4  10   3      299.96      307.04     11.15 o 
   5  10   3       10.84       15.39      4.52 o 
   6  10   3     1174.98     1145.54     38.51 o 
   7  10   3        8.60       27.05      8.99 o 
   8  10   3      131.84      149.87      8.58 o 
   9  10   3      260.17      247.44      9.23 o 
  10  10   3      310.26      330.50     13.03 o 
 -11  11   3       96.25       99.45     21.68 o 
 -10  11   3      825.17      838.80     37.89 o 
  -9  11   3      952.58      915.53     30.28 o 
  -8  11   3     1262.60     1231.82     24.60 o 
  -7  11   3     1036.05     1000.07     26.52 o 
  -6  11   3     4436.41     4303.05     72.42 o 
  -5  11   3     2578.84     2481.64     38.84 o 
  -4  11   3      814.57      863.73     28.19 o 
  -3  11   3     2339.00     2275.25     41.73 o 
  -2  11   3     1644.90     1619.27    112.17 o 
  -1  11   3     2852.72     2809.33     43.21 o 
   0  11   3     1238.02     1145.62     47.88 o 
   1  11   3     1054.96     1048.18     23.15 o 
   2  11   3      163.72      186.20      8.31 o 
   3  11   3     2235.07     2307.14     53.08 o 
   4  11   3      252.24      269.35     13.51 o 
   5  11   3     1195.41     1329.51     33.80 o 
   6  11   3       82.76       73.68      4.96 o 
   7  11   3     3241.96     3391.77     64.73 o 
   8  11   3      298.08      302.25     14.50 o 
   9  11   3     1746.31     1821.07     42.58 o 
  10  11   3      104.19      117.15     20.44 o 
 -10  12   3       74.55       63.07     11.19 o 
  -9  12   3      403.33      391.56     19.76 o 
  -8  12   3      274.49      294.73     23.60 o 
  -7  12   3      287.29      260.07     10.48 o 
  -6  12   3      273.32      255.26      9.40 o 
  -5  12   3       96.48      113.31      4.91 o 
  -4  12   3      271.29      290.04      8.69 o 
  -3  12   3      372.16      377.49      9.35 o 
  -2  12   3     1915.20     1990.06     36.86 o 
  -1  12   3      510.86      502.40     10.51 o 
   0  12   3       11.93       14.13      2.94 o 
   1  12   3        0.65        0.51      2.27 o 
   2  12   3      264.57      238.05      7.35 o 
   3  12   3      213.01      258.71     15.35 o 
   4  12   3      644.28      653.06     24.25 o 
   5  12   3        1.49        4.99      3.47 o 
   6  12   3      146.33      145.16      6.15 o 
   7  12   3      153.01      166.15     10.86 o 
   8  12   3      730.49      739.70     20.95 o 
   9  12   3       32.11       62.92     53.06 o 
  -9  13   3       25.68       21.80      8.65 o 
  -8  13   3     1319.09     1246.29     41.34 o 
  -7  13   3      716.87      692.45     34.05 o 
  -6  13   3      461.56      448.35     10.22 o 
  -5  13   3      588.67      609.69     12.18 o 
  -4  13   3     1993.29     1980.39     33.86 o 
  -3  13   3     1033.50     1052.21     22.61 o 
  -2  13   3      849.02      819.85     20.94 o 
  -1  13   3     3080.02     3140.05     49.39 o 
   0  13   3      110.11      127.56      5.30 o 
   1  13   3     1946.00     1808.60     42.64 o 
   2  13   3      418.05      419.87     12.43 o 
   3  13   3      912.02      882.43     18.46 o 
   4  13   3        5.57       11.62      2.85 o 
   5  13   3     2592.73     2619.69     51.62 o 
   6  13   3       78.49       80.79      6.22 o 
   7  13   3      419.25      478.44     22.27 o 
  -7  14   3       29.16       16.67      7.70 o 
  -6  14   3      193.11      247.52     45.65 o 
  -5  14   3      624.96      603.40     13.26 o 
  -4  14   3      588.44      574.29     14.65 o 
  -3  14   3       42.88       30.17      4.73 o 
  -2  14   3      122.61      149.48      7.19 o 
  -1  14   3      131.52      129.90      7.24 o 
   0  14   3      942.61      923.71     44.25 o 
   1  14   3      406.00      408.94     11.90 o 
   2  14   3      641.51      593.44     16.72 o 
   3  14   3        4.83        7.23      4.55 o 
   4  14   3      274.28      241.26     10.32 o 
   5  14   3      112.13      129.14      7.66 o 
   6  14   3      800.51      769.41     17.50 o 
  -5  15   3      225.90      238.60     14.87 o 
  -4  15   3      108.04      103.48      6.34 o 
  -3  15   3      602.43      592.96     24.15 o 
  -2  15   3      590.45      584.90     26.11 o 
  -1  15   3      231.89      216.73      9.71 o 
   0  15   3      421.19      430.47     32.07 o 
   1  15   3     1469.46     1470.13     40.55 o 
   2  15   3        0.48        1.23      3.24 o 
   3  15   3     1285.22     1173.78     28.64 o 
   4  15   3       78.73       69.24      7.77 o 
 -15   0   4      376.08      377.03     18.47 o 
 -14   0   4      631.60      616.26     37.59 o 
 -13   0   4     4872.59     4778.48    340.17 o 
 -12   0   4      498.56      526.64     31.60 o 
 -11   0   4     3019.60     2950.14     76.42 o 
 -10   0   4       87.36       83.06      6.74 o 
  -9   0   4     4031.25     3648.90     89.58 o 
  -8   0   4     4656.61     4435.89    109.56 o 
  -7   0   4    29548.97    30747.28    941.78 o 
  -6   0   4    13107.67    12854.88    305.80 o 
  -5   0   4    20547.56    20354.29    661.18 o 
  -4   0   4       98.48      119.20      5.49 o 
  -3   0   4     2270.80     2332.60     33.90 o 
  -2   0   4     4867.42     4971.35     79.89 o 
  -1   0   4    14956.74    15531.40    375.65 o 
   0   0   4    29441.01    29189.65   1033.63 o 
   1   0   4     1455.31     1623.46     32.36 o 
   2   0   4       46.57      169.81     79.56 o 
   3   0   4     1109.99     1220.86     29.34 o 
   4   0   4    54446.63    53431.87   2364.52 o 
   5   0   4     7411.61     7005.10    186.95 o 
   6   0   4    18982.83    19822.26    684.85 o 
   7   0   4     4964.31     5088.94    134.17 o 
   8   0   4     2431.95     2506.31     65.43 o 
   9   0   4       48.57       43.05     11.06 o 
  10   0   4     7386.08     7542.30    237.47 o 
  11   0   4      867.18      916.98     39.94 o 
  12   0   4      323.06      362.07     18.79 o 
  13   0   4     1642.73     1629.68     57.67 o 
 -15   1   4       25.40       42.21      5.65 o 
 -14   1   4       58.60       59.87     12.02 o 
 -13   1   4        1.22        6.34      3.23 o 
 -12   1   4      133.70      122.21      7.16 o 
 -11   1   4     1538.86     1538.73     38.24 o 
 -10   1   4      672.26      682.75     14.97 o 
  -9   1   4      473.35      427.88      9.39 o 
  -8   1   4     2655.96     2552.65     41.04 o 
  -7   1   4     1911.50     1820.34     21.70 o 
  -6   1   4       11.27       16.88      2.77 o 
  -5   1   4      660.40      787.52     12.48 o 
  -4   1   4      676.65      816.90     12.08 o 
  -3   1   4     7908.09     8198.83    103.36 o 
  -2   1   4     2958.35     2776.48     56.28 o 
  -1   1   4     1256.83     1304.34     32.29 o 
   0   1   4    12191.92    11964.76    211.19 o 
   1   1   4    18366.42    18649.89    416.55 o 
   2   1   4     6556.22     6662.09    117.12 o 
   3   1   4      146.59       66.34      6.56 o 
   4   1   4     1194.67     1105.79     18.47 o 
   5   1   4      473.76      496.69     11.07 o 
   6   1   4     5145.05     5182.00     94.88 o 
   7   1   4      196.71      181.93      8.05 o 
   8   1   4     2508.51     2485.33     48.66 o 
   9   1   4     4286.91     4314.31     83.92 o 
  10   1   4       86.05       80.67      8.16 o 
  11   1   4      471.94      490.75     17.07 o 
  12   1   4       23.87       26.12      7.25 o 
  13   1   4      432.63      471.67     15.74 o 
 -15   2   4     2945.25     3207.33     87.39 o 
 -14   2   4      191.26      201.18     11.97 o 
 -13   2   4     2645.12     2558.16     94.18 o 
 -12   2   4      464.91      452.30     14.62 o 
 -11   2   4     3515.55     3257.43     98.25 o 
 -10   2   4     3287.73     3142.94     63.56 o 
  -9   2   4    13606.85    13268.29    562.51 o 
  -8   2   4     3584.24     3569.30     52.20 o 
  -7   2   4     8065.09     8416.93    231.36 o 
  -6   2   4     2408.71     2403.16     32.03 o 
  -5   2   4    13906.95    14994.60    376.57 o 
  -4   2   4     7457.30     7391.50    146.15 o 
  -3   2   4     5550.51     5047.45     90.20 o 
  -2   2   4     5754.12     5866.93     84.36 o 
  -1   2   4      136.91      127.32      6.65 o 
   0   2   4     3779.64     3426.03     62.55 o 
   1   2   4       34.11       93.96     17.69 o 
   2   2   4    15662.31    15232.67    327.35 o 
   3   2   4     1812.95     1799.21     28.51 o 
   4   2   4     9092.37     8420.71    165.45 o 
   5   2   4     1513.76     1480.92     25.92 o 
   6   2   4    13427.11    13379.44    296.01 o 
   7   2   4     3937.46     3917.15     71.18 o 
   8   2   4     9986.64    10062.86    221.50 o 
   9   2   4      403.38      410.15     15.55 o 
  10   2   4     1139.74     1168.13     25.18 o 
  11   2   4     1437.83     1424.34     33.13 o 
  12   2   4     3083.78     3193.45     68.55 o 
  13   2   4       20.59       25.08      6.57 o 
 -15   3   4      161.69      191.41     18.18 o 
 -14   3   4      260.23      238.00     20.58 o 
 -13   3   4      664.68      628.29     27.71 o 
 -12   3   4       81.41       91.06      4.46 o 
 -11   3   4       51.80       57.04      4.42 o 
 -10   3   4      910.09      911.01     16.94 o 
  -9   3   4       86.52       72.07      6.14 o 
  -8   3   4     2646.99     2530.45     36.24 o 
  -7   3   4      314.98      277.92      3.77 o 
  -6   3   4     1065.14      997.50     20.36 o 
  -5   3   4     3856.57     3674.13     68.26 o 
  -4   3   4      984.30     1135.29     28.60 o 
  -3   3   4      102.16      136.90      3.17 o 
  -2   3   4      835.63      653.69     10.30 o 
  -1   3   4     1493.96     1517.96     25.22 o 
   0   3   4     6354.56     6954.58    109.36 o 
   1   3   4      131.96      186.47      5.50 o 
   2   3   4     2219.74     2104.31     34.15 o 
   3   3   4      275.61      320.08     22.63 o 
   4   3   4      388.40      368.10     10.41 o 
   5   3   4     1068.76     1005.00     18.65 o 
   6   3   4      433.26      457.66     11.15 o 
   7   3   4     4346.49     4275.97     84.05 o 
   8   3   4        4.87       11.58      4.18 o 
   9   3   4      443.09      438.63     15.17 o 
  10   3   4      280.85      298.35     13.06 o 
  11   3   4     1304.29     1360.63     29.88 o 
  12   3   4      200.72      218.30     12.50 o 
  13   3   4       99.31      118.05     10.67 o 
 -15   4   4      857.28      848.42     43.11 o 
 -14   4   4      399.67      436.86     36.80 o 
 -13   4   4     2568.15     2455.73     87.53 o 
 -12   4   4     1165.32     1133.20     44.34 o 
 -11   4   4     4647.50     4391.30    164.59 o 
 -10   4   4      721.69      657.65     12.71 o 
  -9   4   4       17.60       27.05      2.32 o 
  -8   4   4      378.38      374.12      9.62 o 
  -7   4   4    11561.46    11174.46    233.76 o 
  -6   4   4     7103.20     6946.18    157.41 o 
  -5   4   4     3358.11     3166.19     60.37 o 
  -4   4   4     3074.32     3171.30     53.61 o 
  -3   4   4    14125.50    15110.46    263.93 o 
  -2   4   4    45563.64    44887.99   1001.63 o 
  -1   4   4    17575.68    17851.01    360.00 o 
   0   4   4    17546.27    17091.41    696.46 o 
   1   4   4     1516.06     1539.20     28.06 o 
   2   4   4    10000.22    10099.24    177.97 o 
   3   4   4        3.57       20.67      4.80 o 
   4   4   4     3165.70     2928.01     48.91 o 
   5   4   4       20.42       26.51      4.23 o 
   6   4   4     3271.52     3120.14     54.06 o 
   7   4   4     2066.22     2078.03     39.48 o 
   8   4   4     1090.49     1167.21     26.98 o 
   9   4   4      216.18      215.53      9.86 o 
  10   4   4     4659.85     4790.45    100.40 o 
  11   4   4       19.52       21.34      5.50 o 
  12   4   4     1292.45     1365.61     36.20 o 
  13   4   4     1339.24     1420.00     42.57 o 
 -15   5   4       80.59       83.14     11.46 o 
 -14   5   4        0.97       -6.07      6.07 o 
 -13   5   4      462.06      432.22     25.55 o 
 -12   5   4        5.43        8.15      2.40 o 
 -11   5   4     1045.15      965.52     23.01 o 
 -10   5   4     1242.59     1242.97     21.63 o 
  -9   5   4      436.45      449.48     10.70 o 
  -8   5   4     4661.62     4459.70    113.58 o 
  -7   5   4     1821.61     1767.54     29.20 o 
  -6   5   4     4959.60     4996.37     98.42 o 
  -5   5   4     1515.47     1513.44     41.77 o 
  -4   5   4       67.39       77.54      7.35 o 
  -3   5   4    12138.58    13449.12    236.58 o 
  -2   5   4      482.79      529.59      8.57 o 
  -1   5   4      996.81     1141.32     15.51 o 
   0   5   4     4204.25     4134.51     55.78 o 
   1   5   4       40.20       37.18      2.86 o 
   2   5   4      111.76      126.43      5.47 o 
   3   5   4        3.65        6.47      2.43 o 
   4   5   4       31.62       38.62      4.63 o 
   5   5   4       80.14       78.52      4.75 o 
   6   5   4     1077.92     1030.11     19.42 o 
   7   5   4       30.55       31.05      5.26 o 
   8   5   4       25.60       31.07      5.27 o 
   9   5   4     3620.00     3556.29     78.75 o 
  10   5   4      113.48      107.35      7.92 o 
  11   5   4       27.81       27.50      5.91 o 
  12   5   4      118.79      124.97     10.46 o 
 -14   6   4      327.08      360.89     25.91 o 
 -13   6   4     1529.27     1501.47     64.13 o 
 -12   6   4      692.61      665.74     26.42 o 
 -11   6   4     1731.23     1571.73     55.21 o 
 -10   6   4     1572.32     1622.47     32.78 o 
  -9   6   4    11624.29    11334.82    257.49 o 
  -8   6   4     1031.14     1061.68     45.97 o 
  -7   6   4      106.01      175.07     44.72 o 
  -6   6   4       42.73       59.98      8.95 o 
  -5   6   4    12313.38    11683.26    355.30 o 
  -4   6   4    17895.53    18911.20    559.75 o 
  -3   6   4     4813.37     4630.79     63.34 o 
  -2   6   4     1870.98     1774.24     27.86 o 
  -1   6   4       95.99      106.72      5.33 o 
   0   6   4    10802.80    11332.53    189.29 o 
   1   6   4     7178.19     7155.63    128.41 o 
   2   6   4    12821.73    12625.32    240.60 o 
   3   6   4      561.25      573.93     12.84 o 
   4   6   4     3070.50     3140.21     47.54 o 
   5   6   4       73.53       83.00      5.34 o 
   6   6   4     3933.14     3981.25     75.04 o 
   7   6   4     1000.55     1018.81     24.72 o 
   8   6   4     7044.15     7271.60    176.66 o 
   9   6   4       49.12       69.34      7.74 o 
  10   6   4      642.75      743.59     20.20 o 
  11   6   4      717.51      724.79     21.19 o 
  12   6   4     2414.89     2503.01     64.51 o 
 -14   7   4      139.23      212.37     21.06 o 
 -13   7   4       18.58       22.95      8.73 o 
 -12   7   4       34.12       41.30      9.85 o 
 -11   7   4      768.39      746.34     24.07 o 
 -10   7   4      519.77      490.17     11.70 o 
  -9   7   4       30.54       33.81      2.75 o 
  -8   7   4     3361.75     3358.85     82.11 o 
  -7   7   4      744.22      791.76     22.38 o 
  -6   7   4       74.29       64.24     10.16 o 
  -5   7   4     2012.63     2109.65     35.51 o 
  -4   7   4     3550.45     3800.18     60.67 o 
  -3   7   4     2362.45     2480.05     38.51 o 
  -2   7   4     4209.77     4091.77    101.75 o 
  -1   7   4     2686.14     2928.13     48.14 o 
   0   7   4      924.17      938.78     20.04 o 
   1   7   4     3738.48     3535.85     61.18 o 
   2   7   4       29.45       37.90      3.45 o 
   3   7   4      201.81      196.36      6.17 o 
   4   7   4       27.13       31.11      4.58 o 
   5   7   4     2017.41     2013.18     66.03 o 
   6   7   4      980.77      932.39     17.45 o 
   7   7   4     1752.99     1778.22     36.63 o 
   8   7   4      675.94      705.00     17.66 o 
   9   7   4      263.24      265.10     12.08 o 
  10   7   4       87.96       84.52      8.42 o 
  11   7   4      664.05      700.08     21.20 o 
  12   7   4      101.90      118.50     10.28 o 
 -13   8   4     1096.62     1122.62     51.89 o 
 -12   8   4      166.19      167.23     13.06 o 
 -11   8   4     2850.78     2834.52     86.42 o 
 -10   8   4       68.67       87.22     18.53 o 
  -9   8   4      783.47      861.72     28.76 o 
  -8   8   4      303.35      329.78     15.16 o 
  -7   8   4     7523.76     7337.02    178.31 o 
  -6   8   4     2628.28     2594.31     47.03 o 
  -5   8   4     4528.78     4363.04     73.46 o 
  -4   8   4      423.79      357.37      6.48 o 
  -3   8   4     1236.11     1282.48     22.12 o 
  -2   8   4     5433.79     5748.86     87.13 o 
  -1   8   4    10466.72    10565.37    196.93 o 
   0   8   4     9113.45     9045.48    164.53 o 
   1   8   4     1795.07     1759.89     39.19 o 
   2   8   4     3877.25     3851.19     67.17 o 
   3   8   4      697.54      753.87     16.27 o 
   4   8   4    13720.54    13307.97    300.14 o 
   5   8   4     2030.98     2150.34     36.85 o 
   6   8   4     5199.08     5421.68     94.73 o 
   7   8   4      771.92      856.39     25.45 o 
   8   8   4     1697.08     1795.25     39.06 o 
   9   8   4       47.95       61.04      6.58 o 
  10   8   4     2585.20     2735.38     73.90 o 
  11   8   4      132.33      137.74     11.15 o 
 -13   9   4       73.27       66.61     11.06 o 
 -12   9   4      374.26      412.30     22.59 o 
 -11   9   4       58.04       43.15      9.98 o 
 -10   9   4      813.78      879.53     36.96 o 
  -9   9   4        1.71        8.84      6.37 o 
  -8   9   4       25.36       24.40      7.46 o 
  -7   9   4     1272.04     1246.87     41.39 o 
  -6   9   4      588.67      577.62      7.92 o 
  -5   9   4       23.20       24.39      1.66 o 
  -4   9   4      681.45      630.11     10.18 o 
  -3   9   4     2196.26     2345.88     37.30 o 
  -2   9   4       48.08       60.00      4.01 o 
  -1   9   4     1676.05     1637.67     22.48 o 
   0   9   4     1149.43     1205.84     19.37 o 
   1   9   4       83.36       99.27      6.86 o 
   2   9   4      323.31      325.85     10.22 o 
   3   9   4     2132.17     2168.69     40.23 o 
   4   9   4      217.44      227.19     10.25 o 
   5   9   4      108.96      123.08      8.56 o 
   6   9   4      774.98      744.67     41.92 o 
   7   9   4      179.29      189.29      8.27 o 
   8   9   4      509.89      532.02     15.51 o 
   9   9   4     1596.27     1627.76     36.73 o 
  10   9   4       21.31       16.88      4.80 o 
  11   9   4       27.21       30.60      5.61 o 
 -12  10   4       54.21       40.07     13.88 o 
 -11  10   4     1102.84     1110.08     34.92 o 
 -10  10   4      742.93      733.23     26.31 o 
  -9  10   4     3410.97     3309.84     82.83 o 
  -8  10   4      707.53      701.64     37.74 o 
  -7  10   4     1428.44     1424.24     20.35 o 
  -6  10   4      148.64      140.88      4.28 o 
  -5  10   4     1197.45     1283.12     25.85 o 
  -4  10   4     1305.59     1364.57     25.13 o 
  -3  10   4     3389.79     3484.92     59.51 o 
  -2  10   4     2205.80     2273.58     60.55 o 
  -1  10   4      110.80      108.75      3.67 o 
   0  10   4      568.18      685.28     18.77 o 
   1  10   4     3020.60     3106.17     62.58 o 
   2  10   4     9640.67     9674.58    209.22 o 
   3  10   4     1203.94     1280.76     24.54 o 
   4  10   4     2196.21     2236.93     45.82 o 
   5  10   4       73.95       69.55      5.50 o 
   6  10   4     5522.41     5407.07    133.53 o 
   7  10   4     1245.40     1266.96     25.57 o 
   8  10   4     3075.49     3219.07    112.00 o 
   9  10   4      317.59      337.16     10.93 o 
  10  10   4      377.77      376.65     14.84 o 
 -11  11   4       75.62       85.85     12.11 o 
 -10  11   4      127.34      124.79     14.22 o 
  -9  11   4       16.16       10.66      8.22 o 
  -8  11   4     1720.84     1648.92     48.72 o 
  -7  11   4        8.69       12.93      1.88 o 
  -6  11   4      271.44      232.06      5.12 o 
  -5  11   4     1213.46     1204.42     28.97 o 
  -4  11   4        1.54        4.08      3.27 o 
  -3  11   4       93.32       62.23      4.76 o 
  -2  11   4     1147.20     1150.70     44.57 o 
  -1  11   4     1122.72     1137.27     19.59 o 
   0  11   4        3.58        6.08      2.07 o 
   1  11   4     2533.48     2592.20     92.75 o 
   2  11   4       67.41       73.27      6.50 o 
   3  11   4       16.16       13.73      3.75 o 
   4  11   4      583.10      576.46     15.98 o 
   5  11   4     1785.74     1835.44     34.84 o 
   6  11   4     1058.60     1136.07     26.52 o 
   7  11   4      701.33      726.99     19.79 o 
   8  11   4      259.76      243.52      9.60 o 
   9  11   4       64.22       66.26      9.84 o 
 -10  12   4       48.59       49.78     10.44 o 
  -9  12   4      201.50      206.35     15.08 o 
  -8  12   4      298.57      289.49     19.26 o 
  -7  12   4     1544.74     1610.97     43.67 o 
  -6  12   4      992.52      957.79     16.32 o 
  -5  12   4      528.08      500.90     17.07 o 
  -4  12   4      315.72      278.86      7.03 o 
  -3  12   4      273.09      282.75      7.75 o 
  -2  12   4     1995.06     2129.41     38.29 o 
  -1  12   4     3611.59     3536.11    101.67 o 
   0  12   4     4831.65     4654.72     98.31 o 
   1  12   4      223.39      204.83      6.30 o 
   2  12   4      402.14      446.95     20.74 o 
   3  12   4      119.84      128.58      7.37 o 
   4  12   4     3871.66     3822.74     75.14 o 
   5  12   4      424.32      433.44     13.55 o 
   6  12   4      971.74      910.45     20.22 o 
   7  12   4      550.46      536.34     24.92 o 
   8  12   4      254.95      239.65     16.79 o 
  -9  13   4      202.36      218.64     20.68 o 
  -8  13   4       13.97        9.21      7.14 o 
  -7  13   4      557.31      508.41     21.57 o 
  -6  13   4      884.64      881.80     35.90 o 
  -5  13   4       74.14       88.56      4.94 o 
  -4  13   4       25.15       33.94      4.24 o 
  -3  13   4     1140.47     1160.52     22.69 o 
  -2  13   4       38.15       36.56      4.67 o 
  -1  13   4      546.32      486.84     25.88 o 
   0  13   4      494.38      497.03     11.36 o 
   1  13   4      103.44      107.49      7.12 o 
   2  13   4      120.43       96.16      6.13 o 
   3  13   4     1175.24     1150.18     20.51 o 
   4  13   4       69.67       73.73      4.66 o 
   5  13   4      248.63      275.70     26.97 o 
   6  13   4      530.42      487.63     16.55 o 
   7  13   4       14.87       12.21      6.89 o 
  -7  14   4      139.86      124.98     17.05 o 
  -6  14   4      330.59      341.21     20.24 o 
  -5  14   4      620.82      585.41     22.83 o 
  -4  14   4     1574.04     1583.62     30.66 o 
  -3  14   4      954.14      886.01     20.32 o 
  -2  14   4      641.53      653.20     25.20 o 
  -1  14   4       24.37       26.07      4.27 o 
   0  14   4      903.76      853.90     26.30 o 
   1  14   4      511.87      475.49     23.61 o 
   2  14   4     1748.04     1644.49     62.83 o 
   3  14   4      190.73      180.83      9.33 o 
   4  14   4      343.00      328.97     11.59 o 
   5  14   4       55.93       59.71      6.85 o 
  -5  15   4      420.86      399.77     24.30 o 
  -4  15   4      283.11      290.19     16.05 o 
  -3  15   4        9.79        7.24      3.73 o 
  -2  15   4      187.21      200.71      8.45 o 
  -1  15   4      483.05      489.92     16.89 o 
   0  15   4        0.63        6.95      4.09 o 
   1  15   4      810.03      749.31     22.58 o 
   2  15   4       28.30       30.81      6.06 o 
   3  15   4      261.92      250.57     10.99 o 
 -15   1   5       12.01       11.13      2.58 o 
 -14   1   5     2042.79     1885.29     46.79 o 
 -13   1   5        3.51       10.78      2.82 o 
 -12   1   5     4201.25     3912.99     70.10 o 
 -11   1   5      254.37      243.90      5.53 o 
 -10   1   5     5121.16     4882.39     71.36 o 
  -9   1   5       12.42       21.35      3.17 o 
  -8   1   5    11115.16    10647.38    226.84 o 
  -7   1   5      921.83      880.07     21.53 o 
  -6   1   5     7177.05     6654.73    103.78 o 
  -5   1   5     1834.27     1866.66     29.03 o 
  -4   1   5     4950.46     4984.61     63.07 o 
  -3   1   5     5469.89     5247.62     60.35 o 
  -2   1   5    18848.45    19759.18    340.71 o 
  -1   1   5    16022.01    16898.21    303.23 o 
   0   1   5     4724.62     4297.65     83.24 o 
   1   1   5    10974.25    10426.85    202.80 o 
   2   1   5     7007.30     6542.98    122.03 o 
   3   1   5    18457.96    18161.75    422.69 o 
   4   1   5     3019.08     2914.27     48.49 o 
   5   1   5    10039.95     9701.96    202.14 o 
   6   1   5      535.35      584.91     16.70 o 
   7   1   5     5960.49     6057.66    129.37 o 
   8   1   5        1.05        4.95      4.33 o 
   9   1   5     2982.53     2974.86     63.58 o 
  10   1   5       63.79       67.79      8.05 o 
  11   1   5     2025.41     2210.90     49.33 o 
  12   1   5      198.13      204.07     12.15 o 
  13   1   5      628.52      615.64     20.62 o 
 -15   2   5       74.79       93.18      9.62 o 
 -14   2   5       19.78       13.29      2.81 o 
 -13   2   5       17.80       76.00     19.77 o 
 -12   2   5       29.56       34.10      2.45 o 
 -11   2   5        0.09        6.20      1.75 o 
 -10   2   5       18.26       19.22      2.23 o 
  -9   2   5      105.12      106.34      5.19 o 
  -8   2   5      365.63      385.57      6.12 o 
  -7   2   5      271.79      296.35      5.58 o 
  -6   2   5      777.83      698.97      8.44 o 
  -5   2   5       23.38       12.87      1.70 o 
  -4   2   5     2194.26     2314.88     46.76 o 
  -3   2   5     2325.16     2484.91     35.49 o 
  -2   2   5       85.71       78.84      2.53 o 
  -1   2   5     2518.11     3080.48    157.12 o 
   0   2   5      312.04      272.13      5.81 o 
   1   2   5      198.59      219.67      5.55 o 
   2   2   5       49.16       46.51      3.78 o 
   3   2   5       46.04       61.75      4.50 o 
   4   2   5      257.78      253.87      9.11 o 
   5   2   5        0.75        4.69      3.47 o 
   6   2   5       49.03       52.91      5.87 o 
   7   2   5      193.98      168.62      9.62 o 
   8   2   5       52.33       59.68      8.08 o 
   9   2   5      253.31      302.29     16.86 o 
  10   2   5      135.51      212.99     36.66 o 
  11   2   5      111.21      129.93      9.74 o 
  12   2   5        4.62        9.11      5.71 o 
  13   2   5      135.05      147.88     10.39 o 
 -15   3   5      299.73      294.34     22.10 o 
 -14   3   5     1831.83     1813.31     44.31 o 
 -13   3   5       25.89       43.03      4.54 o 
 -12   3   5     3046.07     2832.93     49.09 o 
 -11   3   5       16.30       20.76      3.08 o 
 -10   3   5     7394.10     6739.25    132.62 o 
  -9   3   5       19.27       26.57      1.65 o 
  -8   3   5     4921.65     4682.91     70.89 o 
  -7   3   5      204.76      226.83      7.10 o 
  -6   3   5     5027.72     4674.54    153.71 o 
  -5   3   5     3560.00     3471.65     93.30 o 
  -4   3   5    14182.17    15602.95    254.12 o 
  -3   3   5     6981.37     7205.06    135.75 o 
  -2   3   5    12026.90    12491.90    194.88 o 
  -1   3   5    11944.22    12306.84    204.98 o 
   0   3   5    22238.94    23923.95    528.42 o 
   1   3   5    21674.00    23092.25    509.21 o 
   2   3   5     4812.15     4773.68     82.91 o 
   3   3   5     7672.97     7295.56    140.29 o 
   4   3   5     4216.20     4178.41     76.44 o 
   5   3   5     8048.11     7929.93    158.90 o 
   6   3   5       76.31       86.89      6.12 o 
   7   3   5     2161.68     2129.47     39.94 o 
   8   3   5       23.41       41.46      6.36 o 
   9   3   5     5732.66     5699.08    127.19 o 
  10   3   5       26.22       34.66      7.56 o 
  11   3   5     2189.30     2186.99     46.31 o 
  12   3   5      213.87      237.71     12.23 o 
 -15   4   5      141.86      189.46     15.71 o 
 -14   4   5       23.41       22.87      7.01 o 
 -13   4   5       52.82       57.59      5.79 o 
 -12   4   5        2.41        6.55      1.03 o 
 -11   4   5      544.44      519.20     11.74 o 
 -10   4   5      365.81      330.78      6.22 o 
  -9   4   5       48.34       48.46      5.51 o 
  -8   4   5        8.03       13.19      3.48 o 
  -7   4   5        0.49        8.91      6.18 o 
  -6   4   5      162.84      150.45      5.84 o 
  -5   4   5       65.50       93.28      7.29 o 
  -4   4   5       27.96       45.35      3.55 o 
  -3   4   5       82.07       80.87      2.57 o 
  -2   4   5      742.09      750.29     10.70 o 
  -1   4   5       28.95       15.79      1.91 o 
   0   4   5       10.55       27.38      3.63 o 
   1   4   5     1427.35     1361.91     24.82 o 
   2   4   5     1760.47     1696.93     25.05 o 
   3   4   5      545.24      521.68     11.55 o 
   4   4   5      346.69      375.94      9.23 o 
   5   4   5      137.86      147.38      6.95 o 
   6   4   5       92.92       84.61      6.12 o 
   7   4   5       33.37       31.00      5.27 o 
   8   4   5       97.52      159.38     31.90 o 
   9   4   5      562.47      569.24     18.53 o 
  10   4   5       21.86       31.11      6.87 o 
  11   4   5       80.19       93.66     14.29 o 
  12   4   5      258.42      245.98     12.74 o 
 -15   5   5       52.15       53.83     12.97 o 
 -14   5   5      587.81      599.45     20.25 o 
 -13   5   5      105.64       91.61      7.27 o 
 -12   5   5     2986.19     2970.16     67.94 o 
 -11   5   5       49.38       57.70      4.74 o 
 -10   5   5     4264.06     4231.19     83.58 o 
  -9   5   5      369.95      339.40     11.61 o 
  -8   5   5     4810.39     4641.64     85.51 o 
  -7   5   5      323.48      287.72      8.74 o 
  -6   5   5     6555.92     6453.44    243.07 o 
  -5   5   5     5120.77     5283.94    169.00 o 
  -4   5   5    11127.35    11703.70    218.60 o 
  -3   5   5     4725.41     4859.11     85.60 o 
  -2   5   5    10445.91    11110.96    242.93 o 
  -1   5   5     2465.71     2432.96     42.74 o 
   0   5   5     4358.86     4245.02     68.26 o 
   1   5   5    12452.24    12239.67    234.04 o 
   2   5   5     6816.34     6707.24    113.27 o 
   3   5   5     6737.81     6982.32    119.83 o 
   4   5   5      221.81      260.75     18.41 o 
   5   5   5     1827.17     1832.43     33.58 o 
   6   5   5       99.30      110.02      7.69 o 
   7   5   5     7828.63     7543.66    159.86 o 
   8   5   5      284.48      256.41     10.73 o 
   9   5   5     3555.32     3540.84     74.10 o 
  10   5   5       17.19       21.87      6.68 o 
  11   5   5     2182.81     2208.48     49.73 o 
  12   5   5      146.82      236.11     73.20 o 
 -14   6   5       28.09       23.56      7.24 o 
 -13   6   5      226.41      231.77     11.64 o 
 -12   6   5        0.05        1.04      3.13 o 
 -11   6   5      148.38      173.00     42.04 o 
 -10   6   5        0.00        6.48      2.64 o 
  -9   6   5      712.97      689.95     19.20 o 
  -8   6   5      390.05      401.04      9.78 o 
  -7   6   5      448.48      411.14     18.11 o 
  -6   6   5       12.14        9.95      6.14 o 
  -5   6   5      299.85      283.92     19.18 o 
  -4   6   5       80.96       97.59      3.86 o 
  -3   6   5     1184.62     1147.54     18.84 o 
  -2   6   5       80.03       82.48      4.35 o 
  -1   6   5      217.69      256.78      5.60 o 
   0   6   5     1572.15     1605.77     32.18 o 
   1   6   5      934.59      988.40     15.38 o 
   2   6   5     2808.02     2967.35     62.15 o 
   3   6   5        2.11        4.11      2.61 o 
   4   6   5     1374.77     1340.90     22.48 o 
   5   6   5      219.65      212.20     10.36 o 
   6   6   5        5.57        6.83      5.97 o 
   7   6   5        3.20        4.89      3.90 o 
   8   6   5       95.91      104.61      8.49 o 
   9   6   5      271.39      283.79     11.92 o 
  10   6   5       25.81       25.70      7.11 o 
  11   6   5        0.13        1.33      7.36 o 
  12   6   5        3.98        6.72      6.84 o 
 -14   7   5      929.84      944.30     38.74 o 
 -13   7   5       21.34       26.76      8.22 o 
 -12   7   5      778.68      839.74     32.80 o 
 -11   7   5       24.61       25.03      3.01 o 
 -10   7   5     4451.73     4263.83     79.23 o 
  -9   7   5      121.42       88.03     10.28 o 
  -8   7   5     3904.95     3608.89     91.77 o 
  -7   7   5     2013.02     1977.74     55.62 o 
  -6   7   5     5468.58     5490.81    161.61 o 
  -5   7   5     3686.13     3774.78    107.51 o 
  -4   7   5     7759.41     8193.41    186.38 o 
  -3   7   5     3340.21     3404.82     62.97 o 
  -2   7   5     1188.39     1208.81     26.58 o 
  -1   7   5     4472.02     4219.84    109.34 o 
   0   7   5      549.25      636.52     19.09 o 
   1   7   5     2888.60     2858.54     44.21 o 
   2   7   5      911.92      891.39     16.85 o 
   3   7   5     4780.84     4795.52     83.90 o 
   4   7   5      169.60      167.48      7.47 o 
   5   7   5     3542.96     3677.98     62.76 o 
   6   7   5      119.84      138.79      7.63 o 
   7   7   5     2954.13     2958.16     57.68 o 
   8   7   5      144.98      144.01      8.94 o 
   9   7   5     2755.60     2752.98     56.07 o 
  10   7   5      205.00      212.23     10.83 o 
  11   7   5     1042.03     1061.26     32.43 o 
 -13   8   5       73.31       69.21     12.14 o 
 -12   8   5        8.83        5.89      5.93 o 
 -11   8   5      851.81      852.60     29.06 o 
 -10   8   5       21.06       31.15      7.69 o 
  -9   8   5      475.88      458.58     20.81 o 
  -8   8   5      215.83      192.14     13.49 o 
  -7   8   5      106.01      119.93     12.21 o 
  -6   8   5      697.95      706.77     25.97 o 
  -5   8   5      637.61      548.42     22.75 o 
  -4   8   5      261.00      278.57      6.31 o 
  -3   8   5       28.38       20.46      3.59 o 
  -2   8   5       71.99       75.03      4.04 o 
  -1   8   5       16.29       19.03      3.04 o 
   0   8   5     1746.36     1739.57     29.96 o 
   1   8   5       31.42       48.37      5.94 o 
   2   8   5     1242.61     1230.03     24.23 o 
   3   8   5       31.78       52.66      4.77 o 
   4   8   5       68.76       76.32      5.56 o 
   5   8   5      437.44      428.41     12.46 o 
   6   8   5      798.82      781.67     18.54 o 
   7   8   5        1.97        3.88      4.61 o 
   8   8   5        9.38        8.51      3.83 o 
   9   8   5        2.23        4.13      3.67 o 
  10   8   5      278.87      298.86     13.62 o 
  11   8   5        4.75        8.22      5.54 o 
 -13   9   5      103.27      102.04     15.28 o 
 -12   9   5     1262.90     1233.51     37.01 o 
 -11   9   5      154.11      155.53     12.98 o 
 -10   9   5     1516.66     1416.86     49.01 o 
  -9   9   5     1111.57     1088.01     35.41 o 
  -8   9   5     3225.75     2945.11     75.23 o 
  -7   9   5      645.56      644.60     40.07 o 
  -6   9   5     4912.63     4600.38    129.04 o 
  -5   9   5     1363.93     1528.03     36.93 o 
  -4   9   5     1988.95     1920.18     32.50 o 
  -3   9   5     2353.50     2314.29     41.48 o 
  -2   9   5     1125.43     1177.27     18.50 o 
  -1   9   5      226.13      244.74      7.38 o 
   0   9   5      423.84      490.18     12.84 o 
   1   9   5     2878.55     2980.35     53.37 o 
   2   9   5      113.25      106.42      7.82 o 
   3   9   5     3492.40     3584.21     68.40 o 
   4   9   5      472.48      486.65     12.91 o 
   5   9   5     2906.42     2919.82     57.32 o 
   6   9   5      261.49      280.64     12.86 o 
   7   9   5     4779.70     4853.53     99.76 o 
   8   9   5        8.89        5.53      4.14 o 
   9   9   5      979.96      980.23     24.06 o 
  10   9   5       61.40       55.31      8.05 o 
 -12  10   5        0.85       17.34     10.89 o 
 -11  10   5       15.80       18.95     10.89 o 
 -10  10   5      126.02      124.08     12.30 o 
  -9  10   5     1093.11     1180.04     38.81 o 
  -8  10   5        6.56        9.39      7.22 o 
  -7  10   5      463.90      482.98     19.37 o 
  -6  10   5      205.23      177.54     16.37 o 
  -5  10   5      117.13      128.04      3.33 o 
  -4  10   5      272.67      248.27      6.12 o 
  -3  10   5      929.63      955.79     45.95 o 
  -2  10   5      894.60      875.02     21.57 o 
  -1  10   5      269.75      234.31      7.83 o 
   0  10   5      143.91      142.58      8.32 o 
   1  10   5      128.71      116.29      6.73 o 
   2  10   5      290.47      301.54     10.02 o 
   3  10   5     1228.61     1323.09     28.99 o 
   4  10   5      527.06      543.66     15.29 o 
   5  10   5       62.11       59.01      7.58 o 
   6  10   5       68.31       64.57      7.23 o 
   7  10   5       10.09       28.99     10.75 o 
   8  10   5      867.31      850.61     21.36 o 
   9  10   5      111.70      135.39      8.79 o 
 -11  11   5       29.87       33.85      9.68 o 
 -10  11   5     1268.49     1141.10     35.66 o 
  -9  11   5        5.15       11.59      9.21 o 
  -8  11   5     1951.97     1799.45     48.15 o 
  -7  11   5      548.72      533.52     21.06 o 
  -6  11   5     1235.77     1183.05     17.67 o 
  -5  11   5      322.89      303.93      5.67 o 
  -4  11   5     2305.12     2306.32     39.96 o 
  -3  11   5      884.45      893.20     18.05 o 
  -2  11   5     1255.82     1273.48     20.26 o 
  -1  11   5     3693.58     3746.55     52.87 o 
   0  11   5      619.90      688.48     21.39 o 
   1  11   5     1449.78     1509.47     37.96 o 
   2  11   5      583.85      617.59     26.69 o 
   3  11   5     2189.51     2292.88     71.61 o 
   4  11   5       60.71       71.99      9.19 o 
   5  11   5     3961.72     3976.62     85.89 o 
   6  11   5      115.43      115.64      7.07 o 
   7  11   5      295.29      302.43     14.13 o 
   8  11   5       20.17       22.12      4.55 o 
 -10  12   5       43.46       49.05     18.20 o 
  -9  12   5        7.39       47.98     33.43 o 
  -8  12   5       29.43       32.10      8.86 o 
  -7  12   5      287.81      330.50     19.96 o 
  -6  12   5      221.01      209.40     16.01 o 
  -5  12   5      393.62      408.29      8.47 o 
  -4  12   5      160.10      145.48      4.69 o 
  -3  12   5      339.50      356.32      8.44 o 
  -2  12   5       73.87       70.00      2.44 o 
  -1  12   5      735.67      713.50     17.69 o 
   0  12   5      501.54      513.88     11.61 o 
   1  12   5     1102.07     1110.85     24.61 o 
   2  12   5      209.37      238.13      9.32 o 
   3  12   5        0.34       -0.95      3.71 o 
   4  12   5      495.59      501.04     16.41 o 
   5  12   5      277.64      279.92     10.72 o 
   6  12   5      724.08      706.83     17.98 o 
   7  12   5        6.43        9.88      6.30 o 
  -8  13   5      997.08     1045.82     39.66 o 
  -7  13   5        1.14        6.20      6.97 o 
  -6  13   5     1435.19     1392.03     39.76 o 
  -5  13   5      430.02      399.84     20.98 o 
  -4  13   5      592.40      593.45     11.75 o 
  -3  13   5      548.61      570.64     12.28 o 
  -2  13   5     1891.59     1897.54     35.43 o 
  -1  13   5      425.38      430.33     16.73 o 
   0  13   5      562.80      541.96     12.69 o 
   1  13   5     1905.76     1941.06     39.62 o 
   2  13   5      376.51      387.68      9.18 o 
   3  13   5     1432.63     1468.20     39.56 o 
   4  13   5      349.53      359.60     16.44 o 
   5  13   5      812.40      872.18     25.40 o 
   6  13   5       12.36       20.00      7.18 o 
  -7  14   5      510.15      526.61     27.04 o 
  -6  14   5        0.20       -7.54      7.85 o 
  -5  14   5      316.84      324.41     20.43 o 
  -4  14   5      178.47      169.70     16.38 o 
  -3  14   5     1754.12     1679.37     68.95 o 
  -2  14   5      130.07      118.50      6.59 o 
  -1  14   5      380.54      393.47     20.39 o 
   0  14   5       40.67       81.32     29.96 o 
   1  14   5       23.62       19.20      4.85 o 
   2  14   5      697.28      651.99     15.19 o 
   3  14   5      253.89      237.78      9.18 o 
   4  14   5      789.96      821.18     36.53 o 
  -4  15   5     1016.97     1011.24     38.37 o 
  -3  15   5      186.68      166.63      8.82 o 
  -2  15   5      208.02      217.22     11.04 o 
  -1  15   5     1590.46     1551.72     41.02 o 
   0  15   5      292.76      273.95     12.37 o 
   1  15   5      180.35      159.18     12.20 o 
 -15   0   6     4520.60     4092.14    474.00 o 
 -14   0   6      207.89      211.91      8.51 o 
 -13   0   6      453.72      489.40     16.59 o 
 -12   0   6      505.63      483.10     20.15 o 
 -11   0   6     4174.30     3818.03     95.80 o 
 -10   0   6      217.73      242.16     21.29 o 
  -9   0   6     5366.39     5318.20    154.63 o 
  -8   0   6      144.07      145.48      5.21 o 
  -7   0   6    11528.92    11460.76    321.69 o 
  -6   0   6      872.16      830.11     33.31 o 
  -5   0   6     7818.51     7906.99    169.17 o 
  -4   0   6     1026.76      951.74     15.90 o 
  -3   0   6    17491.10    17259.48    393.71 o 
  -2   0   6    11072.47    10975.11    255.38 o 
  -1   0   6      279.31      270.92      8.17 o 
   0   0   6     3040.90     2605.72     55.21 o 
   1   0   6     5658.49     4590.00    113.00 o 
   2   0   6    15067.48    14429.51    445.51 o 
   3   0   6     3901.61     3695.52     88.67 o 
   4   0   6    10864.88    10137.03    295.29 o 
   5   0   6       59.75       62.97      9.81 o 
   6   0   6    12703.17    12353.26    405.21 o 
   7   0   6    15130.87    14721.98    495.81 o 
   8   0   6     2812.65     2850.77     77.86 o 
   9   0   6     1080.95     1117.15     42.27 o 
  10   0   6     1911.37     1960.13     67.41 o 
  11   0   6      100.95      105.33     13.34 o 
  12   0   6     1543.86     1505.53     49.98 o 
 -15   1   6        0.50       10.55      5.85 o 
 -14   1   6      146.81      138.88      6.00 o 
 -13   1   6        6.51       12.71      2.28 o 
 -12   1   6      333.12      298.50      7.51 o 
 -11   1   6      985.35      987.04     14.76 o 
 -10   1   6       90.01       78.00      2.66 o 
  -9   1   6     2122.68     2102.63     32.04 o 
  -8   1   6      405.59      370.92      8.66 o 
  -7   1   6      495.54      463.37      6.99 o 
  -6   1   6      736.52      776.12     19.94 o 
  -5   1   6      965.88     1015.25     17.38 o 
  -4   1   6       43.99       63.55      2.36 o 
  -3   1   6      105.36      172.30      3.96 o 
  -2   1   6     1615.98     1633.73     35.00 o 
  -1   1   6      101.25      221.71      6.43 o 
   0   1   6       67.82       61.73      4.16 o 
   1   1   6    12115.45    12377.71    258.90 o 
   2   1   6        9.66       30.25      8.90 o 
   3   1   6     4725.16     4592.49     79.70 o 
   4   1   6        0.28        4.67      3.27 o 
   5   1   6     7383.86     7025.42    143.65 o 
   6   1   6      150.92      152.81      9.46 o 
   7   1   6      216.82      209.77      9.93 o 
   8   1   6       21.99       30.50      7.00 o 
   9   1   6      392.84      386.73     15.11 o 
  10   1   6      204.27      215.35     12.80 o 
  11   1   6     1007.69     1024.39     28.79 o 
  12   1   6        3.60        2.31      5.04 o 
 -15   2   6      189.13      207.91     11.99 o 
 -14   2   6      296.28      303.60     14.20 o 
 -13   2   6     5316.07     4930.13     93.05 o 
 -12   2   6        0.32        3.14      1.63 o 
 -11   2   6      443.49      445.21      6.89 o 
 -10   2   6      336.18      322.49      5.66 o 
  -9   2   6     1844.47     1757.58     23.98 o 
  -8   2   6     1451.68     1384.56     24.08 o 
  -7   2   6    15777.42    16597.11    446.63 o 
  -6   2   6     1114.58     1080.55     28.86 o 
  -5   2   6     6448.09     6361.76     79.81 o 
  -4   2   6     1362.56     1458.73     20.98 o 
  -3   2   6     8646.23     8764.40    160.94 o 
  -2   2   6     8042.42     7900.95    110.01 o 
  -1   2   6    27132.82    27780.28    641.59 o 
   0   2   6     9076.12     9016.79    157.98 o 
   1   2   6      274.60      270.85      7.41 o 
   2   2   6     3564.27     3289.68     55.18 o 
   3   2   6     1751.99     1533.53     27.06 o 
   4   2   6    17396.48    17009.90    403.42 o 
   5   2   6     4144.64     4087.80     77.35 o 
   6   2   6     5516.24     5366.49    106.33 o 
   7   2   6     2058.54     2032.83     43.74 o 
   8   2   6     3116.02     3080.78     59.75 o 
   9   2   6     1750.22     1767.01     37.41 o 
  10   2   6     2777.16     2847.07     62.39 o 
  11   2   6      287.69      306.44     15.35 o 
  12   2   6      854.85      904.16     29.39 o 
 -15   3   6       43.74       41.68     27.41 o 
 -14   3   6      231.09      233.56     12.03 o 
 -13   3   6      185.32      205.62      8.80 o 
 -12   3   6      105.43       99.30      4.77 o 
 -11   3   6     1540.91     1490.96     22.21 o 
 -10   3   6       71.37       70.23      2.41 o 
  -9   3   6     2638.33     2477.38     59.76 o 
  -8   3   6      146.01      130.49      6.84 o 
  -7   3   6      652.56      676.11     16.23 o 
  -6   3   6     3721.82     3889.25     98.82 o 
  -5   3   6     1097.05      883.73     18.31 o 
  -4   3   6      947.12      973.68     18.76 o 
  -3   3   6     5918.17     5990.87     79.79 o 
  -2   3   6      281.91      288.39      7.48 o 
  -1   3   6      412.59      435.79     16.87 o 
   0   3   6     3256.93     3311.21     57.42 o 
   1   3   6     2199.82     2267.50     34.27 o 
   2   3   6      529.81      556.42     62.01 o 
   3   3   6     3661.47     3574.73     61.15 o 
   4   3   6       68.79       79.16      6.06 o 
   5   3   6     2346.69     2335.16     43.57 o 
   6   3   6      198.11      210.51     10.16 o 
   7   3   6     1063.40     1077.90     23.74 o 
   8   3   6      349.88      374.06     14.80 o 
   9   3   6     1367.73     1367.00     32.43 o 
  10   3   6       20.54       45.81      7.74 o 
  11   3   6      136.82      132.35     10.74 o 
  12   3   6       64.56       55.88      8.37 o 
 -15   4   6     2361.18     2426.61     79.76 o 
 -14   4   6       74.58       80.17     11.04 o 
 -13   4   6      942.66      934.62     22.05 o 
 -12   4   6      445.02      433.91     14.10 o 
 -11   4   6     6039.99     5731.86    114.81 o 
 -10   4   6      789.35      824.73     26.91 o 
  -9   4   6    13422.46    12427.96    278.93 o 
  -8   4   6      318.41      359.27     10.18 o 
  -7   4   6      857.09      855.04     16.97 o 
  -6   4   6     1687.47     1749.67     47.79 o 
  -5   4   6    15391.25    16181.40    332.92 o 
  -4   4   6     5174.33     5238.45     82.57 o 
  -3   4   6     1294.83     1245.19     16.17 o 
  -2   4   6     2060.95     2133.39     24.84 o 
  -1   4   6      103.28      127.58      9.95 o 
   0   4   6     6176.22     5928.80     94.28 o 
   1   4   6    12020.55    11607.61    217.13 o 
   2   4   6     5841.26     5708.82     93.48 o 
   3   4   6      432.59      536.15     38.26 o 
   4   4   6     3329.66     3163.36     55.24 o 
   5   4   6      252.98      237.68      9.20 o 
   6   4   6     5391.56     5245.40    105.35 o 
   7   4   6     3956.71     3772.47     73.48 o 
   8   4   6     3610.48     3536.94     70.02 o 
   9   4   6      391.44      388.01     16.70 o 
  10   4   6     1645.14     1689.80     39.53 o 
  11   4   6        0.14        2.74      5.11 o 
  12   4   6     1894.33     1923.52     47.20 o 
 -14   5   6      175.94      192.87     12.47 o 
 -13   5   6      292.75      282.15      9.20 o 
 -12   5   6        1.31        4.90      3.81 o 
 -11   5   6     1253.76     1192.63     23.17 o 
 -10   5   6      126.85      120.53      8.72 o 
  -9   5   6      882.30      865.38     16.82 o 
  -8   5   6     1484.60     1446.05     30.77 o 
  -7   5   6      229.33      223.40      6.96 o 
  -6   5   6      563.03      555.84     21.28 o 
  -5   5   6      425.59      377.92     28.20 o 
  -4   5   6     2006.49     2084.79     33.23 o 
  -3   5   6     5583.37     5799.66     77.58 o 
  -2   5   6      787.54      816.67     11.72 o 
  -1   5   6     1383.69     1432.70     25.67 o 
   0   5   6      134.55      171.07     13.62 o 
   1   5   6      790.90      808.79     28.69 o 
   2   5   6      471.48      488.83      9.92 o 
   3   5   6       12.90       26.97      5.79 o 
   4   5   6      135.28      114.54      8.52 o 
   5   5   6     5426.30     5260.43    101.05 o 
   6   5   6       44.93       92.18     24.23 o 
   7   5   6       94.34       85.57     10.20 o 
   8   5   6        7.80       12.03      4.96 o 
   9   5   6       88.34       93.48      8.48 o 
  10   5   6        0.02        3.13      4.73 o 
  11   5   6      387.29      382.86     15.31 o 
 -14   6   6      155.05      157.74     14.82 o 
 -13   6   6     2305.15     2201.46     66.36 o 
 -12   6   6       14.52       22.49      4.48 o 
 -11   6   6     3115.44     2973.33     58.58 o 
 -10   6   6      254.44      260.69     11.78 o 
  -9   6   6      781.80      794.26     14.71 o 
  -8   6   6      305.91      325.88     27.41 o 
  -7   6   6    16025.56    14990.03    503.81 o 
  -6   6   6     1384.32     1356.22     41.92 o 
  -5   6   6     4515.42     4357.30     84.88 o 
  -4   6   6     1368.96     1292.54     18.10 o 
  -3   6   6     6728.42     6778.30    107.37 o 
  -2   6   6     5502.55     5500.80     82.42 o 
  -1   6   6    15103.28    15164.82    279.83 o 
   0   6   6     2967.60     3054.10     51.28 o 
   1   6   6      521.50      519.37     10.70 o 
   2   6   6     4300.22     4333.67     69.55 o 
   3   6   6     3902.60     3877.77     64.47 o 
   4   6   6     3965.60     3967.73     69.82 o 
   5   6   6      904.07      937.34     19.44 o 
   6   6   6     3831.09     3795.86     72.80 o 
   7   6   6      561.54      538.07     17.00 o 
   8   6   6     3867.70     3805.82     76.54 o 
   9   6   6      383.49      396.95     15.67 o 
  10   6   6     1939.98     2038.41     44.03 o 
  11   6   6       85.73      150.02     51.30 o 
 -14   7   6        5.16        9.38      6.29 o 
 -13   7   6       41.40       33.11      8.77 o 
 -12   7   6      524.67      548.47     26.59 o 
 -11   7   6     1148.61     1063.55     43.26 o 
 -10   7   6      438.87      430.65     19.71 o 
  -9   7   6      712.58      676.31     23.30 o 
  -8   7   6      133.49      133.28     20.86 o 
  -7   7   6      687.71      625.50     24.11 o 
  -6   7   6      875.09      903.03     30.15 o 
  -5   7   6      177.88      211.70     14.94 o 
  -4   7   6      375.66      364.54      9.04 o 
  -3   7   6     2890.88     2935.00     40.55 o 
  -2   7   6       72.80       59.52      4.58 o 
  -1   7   6      412.49      431.40      7.97 o 
   0   7   6     1381.24     1401.56     30.86 o 
   1   7   6      493.39      486.66     11.81 o 
   2   7   6       25.61       27.37      4.94 o 
   3   7   6     2250.01     2187.15     35.52 o 
   4   7   6      552.03      630.12     40.38 o 
   5   7   6      440.24      428.91     11.38 o 
   6   7   6       55.02       68.25      9.05 o 
   7   7   6     1534.58     1457.80     29.62 o 
   8   7   6       10.09       23.67      6.20 o 
   9   7   6      707.50      688.96     19.81 o 
  10   7   6        2.77        5.65      5.21 o 
 -13   8   6      348.29      338.19     22.32 o 
 -12   8   6      245.10      251.25     20.79 o 
 -11   8   6     2449.63     2432.82     64.73 o 
 -10   8   6        9.19       12.77      7.16 o 
  -9   8   6     5132.25     4833.98    121.42 o 
  -8   8   6        0.86       18.36     14.09 o 
  -7   8   6     1204.06     1213.72     37.65 o 
  -6   8   6       27.00       56.24     21.42 o 
  -5   8   6     8318.94     8474.93    266.02 o 
  -4   8   6     2194.16     2256.71     32.71 o 
  -3   8   6     6808.77     6750.33     99.83 o 
  -2   8   6     1153.64     1197.60     23.13 o 
  -1   8   6      647.60      625.02     13.54 o 
   0   8   6     2425.58     2501.60     46.47 o 
   1   8   6    10116.16    10118.82    193.76 o 
   2   8   6     5415.20     5399.91    100.39 o 
   3   8   6      370.95      419.36     12.73 o 
   4   8   6     1716.92     1713.64     32.11 o 
   5   8   6      135.64      168.25      8.10 o 
   6   8   6     5087.83     5064.09     92.11 o 
   7   8   6     3350.88     3314.96     64.34 o 
   8   8   6     2041.38     2127.28     40.73 o 
   9   8   6      649.72      665.24     18.73 o 
  10   8   6     1497.14     1486.27     30.52 o 
 -12   9   6       59.20       59.16     10.00 o 
 -11   9   6      221.95      217.17     16.01 o 
 -10   9   6      399.32      401.53     20.67 o 
  -9   9   6      903.60      916.37     28.23 o 
  -8   9   6     1038.92     1036.15     30.42 o 
  -7   9   6        0.88       79.02     60.31 o 
  -6   9   6      410.09      373.18     19.01 o 
  -5   9   6      598.93      647.44     13.92 o 
  -4   9   6       61.21       69.71      2.88 o 
  -3   9   6       85.91      146.05     16.00 o 
  -2   9   6     1359.86     1335.80     27.19 o 
  -1   9   6     1404.35     1545.46     39.47 o 
   0   9   6       98.35      101.13      8.42 o 
   1   9   6     2305.77     2294.82     44.17 o 
   2   9   6     1614.92     1668.58     31.71 o 
   3   9   6     1141.36     1162.86     28.27 o 
   4   9   6      141.41      155.26      7.60 o 
   5   9   6     4104.30     4176.32     76.48 o 
   6   9   6        0.20        5.83      4.33 o 
   7   9   6        3.25        7.78      4.29 o 
   8   9   6       76.92       74.65      7.05 o 
   9   9   6        2.02        7.57      4.91 o 
 -12  10   6        9.17       11.66      7.66 o 
 -11  10   6      459.60      452.42     30.31 o 
 -10  10   6      137.70      139.87     14.97 o 
  -9  10   6      589.45      574.82     22.36 o 
  -8  10   6        3.08        9.61      7.26 o 
  -7  10   6     3155.51     3242.79     93.40 o 
  -6  10   6       15.78       15.92     10.01 o 
  -5  10   6     1212.33     1296.34     19.56 o 
  -4  10   6       94.68      101.04      3.73 o 
  -3  10   6     2805.39     2954.16     57.19 o 
  -2  10   6     2521.34     2691.37     42.45 o 
  -1  10   6    12245.33    12253.40    291.33 o 
   0  10   6     3426.78     3458.27     65.79 o 
   1  10   6      865.20      842.30     20.31 o 
   2  10   6     1407.26     1440.69     32.05 o 
   3  10   6     1202.26     1265.39     30.30 o 
   4  10   6     4645.89     4499.68     92.72 o 
   5  10   6     1081.12     1150.41     26.41 o 
   6  10   6      646.04      585.46     17.20 o 
   7  10   6     1238.47     1275.60     42.17 o 
   8  10   6     1108.00     1065.57     30.50 o 
   9  10   6      275.95      283.36     20.02 o 
 -11  11   6      297.26      277.28     20.56 o 
 -10  11   6      142.17      250.80     46.22 o 
  -9  11   6      367.47      346.79     18.31 o 
  -8  11   6      427.27      386.62     21.78 o 
  -7  11   6        0.98        0.30      5.03 o 
  -6  11   6      373.55      343.73     24.07 o 
  -5  11   6       12.15       16.11      2.43 o 
  -4  11   6      322.11      280.94     13.43 o 
  -3  11   6     1343.31     1398.38     24.54 o 
  -2  11   6       84.38       79.91      2.86 o 
  -1  11   6      731.58      719.00     16.64 o 
   0  11   6     1299.99     1264.61     35.58 o 
   1  11   6       41.72       38.19      5.36 o 
   2  11   6       22.11       34.11      5.98 o 
   3  11   6     1921.18     1990.38     41.04 o 
   4  11   6      158.37      176.57     10.17 o 
   5  11   6      173.47      169.87      8.62 o 
   6  11   6       56.57       67.78      7.32 o 
   7  11   6      204.73      225.47     10.39 o 
   8  11   6       34.81       27.79      6.10 o 
  -9  12   6     2006.07     1910.05     60.85 o 
  -8  12   6        6.48       10.47      7.90 o 
  -7  12   6      213.85      199.29     16.20 o 
  -6  12   6       97.08       79.32     12.16 o 
  -5  12   6     1484.04     1379.80     50.43 o 
  -4  12   6      528.53      530.83     12.69 o 
  -3  12   6     1239.29     1139.80     72.10 o 
  -2  12   6      785.80      783.39     38.05 o 
  -1  12   6      492.86      480.82     10.67 o 
   0  12   6     1300.73     1399.46     25.00 o 
   1  12   6     2737.60     2772.40     70.54 o 
   2  12   6     1596.48     1656.91     37.98 o 
   3  12   6      505.86      495.59     14.20 o 
   4  12   6      453.78      491.37     16.30 o 
   5  12   6        8.53       11.67      5.07 o 
   6  12   6      937.12      851.74     21.83 o 
  -8  13   6      490.81      460.71     26.38 o 
  -7  13   6       33.62       36.94     11.58 o 
  -6  13   6      232.40      182.24     68.79 o 
  -5  13   6      103.51       93.92     15.77 o 
  -4  13   6      327.37      323.54      9.10 o 
  -3  13   6       49.06       52.01      3.97 o 
  -2  13   6      718.22      751.66     21.36 o 
  -1  13   6      783.82      821.56     20.88 o 
   0  13   6       79.28       81.54      4.11 o 
   1  13   6      631.61      613.01     11.69 o 
   2  13   6      185.42      170.74      9.82 o 
   3  13   6       39.66       64.43      6.39 o 
   4  13   6       30.52       34.96      6.03 o 
   5  13   6     1107.61     1081.32     33.27 o 
  -6  14   6      348.40      308.18     22.67 o 
  -5  14   6      157.07       95.54     17.14 o 
  -4  14   6       78.55       86.06     15.98 o 
  -3  14   6      943.35      895.53     26.24 o 
  -2  14   6      902.29      949.78     19.71 o 
  -1  14   6     1127.38     1023.82     25.47 o 
   0  14   6      496.84      483.06     14.60 o 
   1  14   6       20.20       18.63      3.96 o 
   2  14   6      351.28      363.02     11.38 o 
   3  14   6      549.81      567.46     20.53 o 
 -15   1   7      631.86      564.87     45.07 o 
 -14   1   7     1945.29     1803.05     91.76 o 
 -13   1   7      204.99      190.05      4.23 o 
 -12   1   7     2034.37     1848.05     31.45 o 
 -11   1   7      510.93      459.41      7.89 o 
 -10   1   7     3278.17     3064.95     53.02 o 
  -9   1   7      444.58      438.13      7.09 o 
  -8   1   7     6564.75     6019.66     87.89 o 
  -7   1   7        7.59       22.35      3.26 o 
  -6   1   7     7006.56     6688.03     93.53 o 
  -5   1   7     1060.07     1120.35     15.65 o 
  -4   1   7    19617.19    19736.89    547.17 o 
  -3   1   7     5718.06     5590.66     82.71 o 
  -2   1   7    22901.80    23428.91    475.47 o 
  -1   1   7    10044.06     9414.11    154.73 o 
   0   1   7    10464.58    10119.22    181.94 o 
   1   1   7     6219.92     5735.53    101.97 o 
   2   1   7     1492.07     1477.63     27.09 o 
   3   1   7     4056.19     3848.00     67.03 o 
   4   1   7     1309.42     1244.24     26.82 o 
   5   1   7     2812.81     2962.15     63.12 o 
   6   1   7        3.32       13.31      5.15 o 
   7   1   7     1443.27     1374.00     28.99 o 
   8   1   7       11.56       92.62     53.55 o 
   9   1   7     3882.59     3867.73     83.78 o 
  10   1   7      124.74      132.11     11.32 o 
  11   1   7     2107.10     2150.77     51.45 o 
 -15   2   7       14.48       11.00      5.07 o 
 -14   2   7       69.67       63.52      5.84 o 
 -13   2   7        2.34        5.56      3.01 o 
 -12   2   7       25.11       21.91      2.20 o 
 -11   2   7       14.73       20.89      1.64 o 
 -10   2   7      294.00      311.55      5.74 o 
  -9   2   7      136.53      116.60      4.05 o 
  -8   2   7      369.54      356.88      9.90 o 
  -7   2   7       65.26       63.06      2.66 o 
  -6   2   7      395.66      374.02      9.11 o 
  -5   2   7        4.21       23.43      5.16 o 
  -4   2   7        9.76        5.72      2.40 o 
  -3   2   7      123.51      102.42      4.94 o 
  -2   2   7      524.73      494.50     12.45 o 
  -1   2   7       49.65       53.32      3.88 o 
   0   2   7      253.14      213.99      7.37 o 
   1   2   7       63.88       58.08      7.03 o 
   2   2   7      397.07      387.09      9.54 o 
   3   2   7      679.48      695.05     15.44 o 
   4   2   7       73.85       68.90      6.80 o 
   5   2   7      269.65      214.28     10.40 o 
   6   2   7      866.01      815.50     19.07 o 
   7   2   7       18.99       24.32      6.48 o 
   8   2   7       16.08       19.70      6.96 o 
   9   2   7        0.28       -0.67      4.70 o 
  10   2   7        6.44       13.41      6.49 o 
  11   2   7      217.34      228.05     13.42 o 
 -15   3   7      248.86      235.58     12.59 o 
 -14   3   7      949.83      878.43     40.93 o 
 -13   3   7      515.19      479.02     12.75 o 
 -12   3   7     3696.49     3413.11     46.89 o 
 -11   3   7       24.59       29.02      1.40 o 
 -10   3   7     5522.36     5499.16    100.31 o 
  -9   3   7      279.45      250.08      8.81 o 
  -8   3   7     7160.05     6833.64    156.28 o 
  -7   3   7        0.72        5.01      3.25 o 
  -6   3   7     6990.99     7204.00    138.59 o 
  -5   3   7      483.13      493.18      9.06 o 
  -4   3   7     6588.20     6855.47     96.62 o 
  -3   3   7      336.52      326.13      6.37 o 
  -2   3   7    10765.05    10831.36    182.30 o 
  -1   3   7     2271.44     2259.26     51.09 o 
   0   3   7     4816.81     4844.72     76.71 o 
   1   3   7     6082.12     5413.27    242.49 o 
   2   3   7    11000.24    10569.80    220.78 o 
   3   3   7     5110.65     4886.33     89.60 o 
   4   3   7     2053.70     2042.87     40.80 o 
   5   3   7     3297.38     3190.59     64.48 o 
   6   3   7      515.64      546.40     35.65 o 
   7   3   7     5419.71     5310.70    119.06 o 
   8   3   7      100.25      102.68     11.03 o 
   9   3   7     2537.47     2446.82     53.58 o 
  10   3   7        0.20        8.31      5.92 o 
  11   3   7     2065.75     2094.45     50.42 o 
 -15   4   7      102.02       96.54     11.13 o 
 -14   4   7        6.11        6.34      4.39 o 
 -13   4   7       32.47       36.85      4.64 o 
 -12   4   7        3.22        6.66      4.21 o 
 -11   4   7        3.54       10.79      4.48 o 
 -10   4   7       89.12       98.10      6.71 o 
  -9   4   7       86.54       95.38      5.70 o 
  -8   4   7      103.47       92.14      7.82 o 
  -7   4   7        0.47        7.43      3.96 o 
  -6   4   7      155.46      206.08     12.62 o 
  -5   4   7      196.69      209.26      5.53 o 
  -4   4   7      840.05      859.80     12.78 o 
  -3   4   7      525.07      455.15      8.45 o 
  -2   4   7       12.64       17.79      2.17 o 
  -1   4   7      152.06      129.63      4.20 o 
   0   4   7      221.11      212.75      6.77 o 
   1   4   7       13.07       18.16      4.26 o 
   2   4   7     1191.07     1152.79     20.02 o 
   3   4   7        1.32        1.69      2.79 o 
   4   4   7        5.22        5.34      3.99 o 
   5   4   7        3.46       16.14      5.33 o 
   6   4   7       15.14       19.85      5.25 o 
   7   4   7      150.04      149.65     10.39 o 
   8   4   7        0.36        2.35      4.01 o 
   9   4   7      107.51      110.28      9.43 o 
  10   4   7       43.67       41.16     10.08 o 
  11   4   7       74.34       87.70      9.50 o 
 -14   5   7      640.60      609.59     37.87 o 
 -13   5   7       69.40       82.06      7.31 o 
 -12   5   7     2516.80     2431.15     45.52 o 
 -11   5   7      111.73      107.60      7.34 o 
 -10   5   7     6228.58     6153.12    130.70 o 
  -9   5   7       96.38      110.05      6.71 o 
  -8   5   7     3726.69     3687.78     78.60 o 
  -7   5   7      345.46      324.66     17.98 o 
  -6   5   7     7141.16     7385.84    197.79 o 
  -5   5   7      176.37      183.89      6.07 o 
  -4   5   7     5134.91     5144.45     68.42 o 
  -3   5   7       67.61       94.09      3.72 o 
  -2   5   7     2500.54     2426.72     44.55 o 
  -1   5   7     1758.23     1781.95     26.82 o 
   0   5   7     5200.94     5229.67     86.26 o 
   1   5   7     2581.53     2657.58     42.37 o 
   2   5   7     6905.82     6763.10    119.97 o 
   3   5   7     5310.44     5090.52     91.45 o 
   4   5   7     2991.40     2862.79     52.10 o 
   5   5   7     3469.47     3378.18     64.32 o 
   6   5   7      768.94      767.68     20.94 o 
   7   5   7     3959.50     3856.78     87.23 o 
   8   5   7      231.30      223.61     15.24 o 
   9   5   7     3257.37     3234.29     67.76 o 
  10   5   7        2.69        3.02      4.55 o 
  11   5   7      852.39      850.08     24.51 o 
 -14   6   7      236.82      244.06     14.35 o 
 -13   6   7      105.93      114.73      9.67 o 
 -12   6   7       90.63       91.56      6.54 o 
 -11   6   7      346.74      338.45     12.30 o 
 -10   6   7       48.75       54.64      5.18 o 
  -9   6   7        6.19       14.81      5.62 o 
  -8   6   7      496.34      512.54     23.21 o 
  -7   6   7       64.16       62.06      9.62 o 
  -6   6   7     1157.04     1211.48     39.87 o 
  -5   6   7     1059.72     1174.99     21.21 o 
  -4   6   7      758.70      744.98     12.47 o 
  -3   6   7        3.27        5.21      1.65 o 
  -2   6   7        8.72       12.72      2.52 o 
  -1   6   7     1725.36     1710.45     27.26 o 
   0   6   7       20.53       20.57      3.35 o 
   1   6   7      769.99      751.17     15.21 o 
   2   6   7      253.92      251.07     10.00 o 
   3   6   7       53.03       52.39      6.10 o 
   4   6   7       70.08       57.25      7.07 o 
   5   6   7      537.24      488.85     13.83 o 
   6   6   7      807.06      807.60     20.38 o 
   7   6   7       30.95       34.46      7.41 o 
   8   6   7      140.42      138.16      9.62 o 
   9   6   7       80.22       88.01      8.68 o 
  10   6   7      209.60      214.36     11.97 o 
 -13   7   7      111.75      100.79     10.00 o 
 -12   7   7     1642.23     1651.34     42.52 o 
 -11   7   7        1.90       -0.32      5.61 o 
 -10   7   7     2897.69     2966.52     70.66 o 
  -9   7   7      321.38      284.29     14.01 o 
  -8   7   7     3369.74     3311.26     90.85 o 
  -7   7   7        0.10        7.54      6.26 o 
  -6   7   7     4148.65     4179.41    115.38 o 
  -5   7   7      929.33     1053.73     21.24 o 
  -4   7   7     6916.61     6890.19    159.20 o 
  -3   7   7      715.18      705.50     12.81 o 
  -2   7   7      602.07      626.72     10.97 o 
  -1   7   7        2.75       15.95      6.10 o 
   0   7   7     3614.22     3640.79     60.49 o 
   1   7   7     6447.72     6472.15    120.07 o 
   2   7   7      440.21      415.61     11.77 o 
   3   7   7     1293.82     1334.50     26.29 o 
   4   7   7     1836.10     1745.23     47.33 o 
   5   7   7     3348.48     3273.30     59.33 o 
   6   7   7     1163.62     1126.93     25.01 o 
   7   7   7     4355.06     4268.84     86.70 o 
   8   7   7      294.07      324.83     15.69 o 
   9   7   7      771.38      815.92     89.99 o 
  10   7   7      249.58      245.54     12.99 o 
 -13   8   7       97.91       97.56     13.11 o 
 -12   8   7       54.96       63.39     12.49 o 
 -11   8   7      118.04      111.96     10.91 o 
 -10   8   7       63.28       59.84      8.70 o 
  -9   8   7      252.52      242.24     16.56 o 
  -8   8   7        0.07        4.11      5.94 o 
  -7   8   7      317.00      291.14     16.77 o 
  -6   8   7     1009.77     1057.85     34.20 o 
  -5   8   7       29.50       50.11      7.78 o 
  -4   8   7       21.23       20.20      1.39 o 
  -3   8   7     2611.19     2740.86     40.68 o 
  -2   8   7      251.46      230.80      9.02 o 
  -1   8   7        7.84       10.55      3.63 o 
   0   8   7      502.28      466.95     12.08 o 
   1   8   7      222.91      249.78      9.69 o 
   2   8   7        3.84        4.88      3.55 o 
   3   8   7     1578.28     1519.76     28.47 o 
   4   8   7      649.64      633.07     18.24 o 
   5   8   7      232.61      255.93      9.99 o 
   6   8   7       19.25       19.37      4.93 o 
   7   8   7      308.29      300.40     11.00 o 
   8   8   7      950.38      907.73     38.09 o 
   9   8   7       56.99       60.61      7.08 o 
 -12   9   7      624.96      659.20     24.75 o 
 -11   9   7       97.31      101.72     11.01 o 
 -10   9   7     1323.09     1254.80     35.37 o 
  -9   9   7        0.90       -0.79      6.02 o 
  -8   9   7     1828.93     1752.15     53.83 o 
  -7   9   7      365.98      412.83     33.48 o 
  -6   9   7     3321.71     3143.49     89.75 o 
  -5   9   7      580.75      610.60     25.24 o 
  -4   9   7     3068.20     3062.23     96.33 o 
  -3   9   7      955.42      957.25     23.77 o 
  -2   9   7     4692.75     4797.68     84.34 o 
  -1   9   7     3244.98     3100.97     59.56 o 
   0   9   7      578.89      615.10     15.66 o 
   1   9   7      403.97      360.40     11.53 o 
   2   9   7     1294.95     1301.81     23.75 o 
   3   9   7     3382.30     3371.74     58.49 o 
   4   9   7      140.59      138.80      9.19 o 
   5   9   7     1609.28     1614.66     31.69 o 
   6   9   7      671.72      689.74     20.06 o 
   7   9   7      365.48      395.12     12.59 o 
   8   9   7      211.98      239.01     11.21 o 
 -11  10   7      361.48      335.06     18.57 o 
 -10  10   7       37.04       35.65     12.24 o 
  -9  10   7       73.30       76.56     10.42 o 
  -8  10   7        5.13        4.56      6.60 o 
  -7  10   7      178.29      209.47     15.91 o 
  -6  10   7       42.77       76.66     11.27 o 
  -5  10   7      583.10      587.29      8.00 o 
  -4  10   7       84.24      109.09      8.63 o 
  -3  10   7      259.75      267.88      6.18 o 
  -2  10   7      120.97      125.38      6.76 o 
  -1  10   7      721.00      711.93     19.44 o 
   0  10   7      551.37      535.43     16.33 o 
   1  10   7      606.06      638.07     17.75 o 
   2  10   7      283.70      262.39     12.38 o 
   3  10   7       32.35       36.25      5.94 o 
   4  10   7       64.50       67.11      8.25 o 
   5  10   7      689.96      678.16     19.08 o 
   6  10   7      399.41      362.29     17.53 o 
   7  10   7       39.81       42.66      7.32 o 
   8  10   7       64.04       74.24     20.30 o 
 -10  11   7      887.17      826.64     31.05 o 
  -9  11   7        2.99        5.75      7.79 o 
  -8  11   7     2002.28     1897.63     83.08 o 
  -7  11   7        0.95       -3.91      6.64 o 
  -6  11   7     1748.09     1724.64     53.70 o 
  -5  11   7      441.41      420.88     12.20 o 
  -4  11   7     1785.80     1883.45     34.42 o 
  -3  11   7      506.69      506.37     10.67 o 
  -2  11   7     1758.94     1928.20     30.49 o 
  -1  11   7      194.33      199.64     10.45 o 
   0  11   7     1322.73     1390.25     59.91 o 
   1  11   7     2076.02     2105.01     44.17 o 
   2  11   7      601.22      665.42     20.50 o 
   3  11   7      979.06     1002.73     26.48 o 
   4  11   7     1291.99     1273.48     31.75 o 
   5  11   7     1027.32     1005.96     25.13 o 
   6  11   7      285.31      265.35     14.17 o 
   7  11   7     1538.79     1511.84     56.68 o 
  -9  12   7     1286.01     1280.65     51.59 o 
  -8  12   7       19.26       12.90      8.12 o 
  -7  12   7      390.47      400.14     23.73 o 
  -6  12   7       28.09       36.06     13.11 o 
  -5  12   7      381.60      377.57     21.76 o 
  -4  12   7        0.25        4.51      2.05 o 
  -3  12   7     1607.47     1557.27     27.43 o 
  -2  12   7       55.06       67.77      6.28 o 
  -1  12   7       68.28       69.55      4.84 o 
   0  12   7      257.76      293.28     11.85 o 
   1  12   7       40.42       39.66      6.52 o 
   2  12   7      805.65      849.48     21.95 o 
   3  12   7      493.05      552.97     24.82 o 
   4  12   7      703.90      707.83     22.23 o 
   5  12   7       83.78       82.37      7.46 o 
  -7  13   7      344.24      294.97     23.11 o 
  -6  13   7     1110.23     1207.15    135.10 o 
  -5  13   7       21.06       30.88     10.25 o 
  -4  13   7     1200.31     1251.96     44.08 o 
  -3  13   7      411.61      407.97     16.99 o 
  -2  13   7     1091.11     1259.39     46.48 o 
  -1  13   7     1074.32     1108.56     25.13 o 
   0  13   7      897.73      988.41     20.65 o 
   1  13   7       89.24       81.00      7.94 o 
   2  13   7      989.62     1019.31     27.44 o 
   3  13   7     1223.46     1252.06     44.23 o 
   4  13   7      696.04      695.07     20.50 o 
  -5  14   7      954.49     1009.05     49.83 o 
  -4  14   7       18.32       17.19      9.37 o 
  -3  14   7       16.28       15.49      8.67 o 
  -2  14   7       34.81       38.10      6.75 o 
  -1  14   7      988.01     1001.56     23.28 o 
   0  14   7       90.76       87.89     12.13 o 
   1  14   7      137.38      138.69      8.69 o 
 -14   0   8      487.36      470.47     16.78 o 
 -13   0   8     3928.74     3727.19     96.01 o 
 -12   0   8      322.97      349.26      9.78 o 
 -11   0   8       64.46       74.16      6.65 o 
 -10   0   8        1.64        8.26      2.28 o 
  -9   0   8     4016.05     3845.45     75.89 o 
  -8   0   8       18.11       23.55      6.90 o 
  -7   0   8    10855.25    10902.36    283.72 o 
  -6   0   8      341.77      360.75      7.66 o 
  -5   0   8     5730.35     5200.21    186.35 o 
  -4   0   8      186.01      180.63     10.00 o 
  -3   0   8    20800.47    20472.26    573.92 o 
  -2   0   8      686.56      635.27     17.06 o 
  -1   0   8    33139.11    33498.63   1088.02 o 
   0   0   8      267.43      258.09     10.57 o 
   1   0   8       10.66       21.23      7.96 o 
   2   0   8      851.33      877.36     26.75 o 
   3   0   8    10415.25     9321.01    283.09 o 
   4   0   8     5498.19     5245.77    143.55 o 
   5   0   8     1273.33     1301.94     38.42 o 
   6   0   8     3265.70     3168.15     94.01 o 
   7   0   8        5.45        8.71      8.21 o 
   8   0   8     2071.85     2085.98     82.68 o 
   9   0   8     3305.27     3258.52    112.32 o 
  10   0   8     2167.47     2144.41     78.75 o 
  11   0   8       27.09       39.05     13.56 o 
 -14   1   8        0.05       -0.02      3.47 o 
 -13   1   8      125.05      100.42      3.86 o 
 -12   1   8        0.28        1.42      1.35 o 
 -11   1   8      224.06      221.19      6.98 o 
 -10   1   8      245.08      227.04      7.53 o 
  -9   1   8     1040.03     1063.07     21.10 o 
  -8   1   8      283.55      274.83      6.16 o 
  -7   1   8      974.92     1063.04     24.93 o 
  -6   1   8      125.99      127.41      3.17 o 
  -5   1   8      522.70      499.38      6.98 o 
  -4   1   8       99.82      114.08      5.36 o 
  -3   1   8     4050.77     3871.17     54.23 o 
  -2   1   8      151.73      130.03      4.66 o 
  -1   1   8     1004.04      974.17     18.58 o 
   0   1   8       69.80       62.64      4.60 o 
   1   1   8      218.25      142.29      7.23 o 
   2   1   8       54.43       66.24      5.45 o 
   3   1   8     2374.69     2453.27     45.50 o 
   4   1   8       24.44       32.22      5.16 o 
   5   1   8     3620.69     3507.93     69.52 o 
   6   1   8      183.01      148.87     10.99 o 
   7   1   8     1025.47      961.65     23.19 o 
   8   1   8        6.35        5.18      4.79 o 
   9   1   8        0.34        0.55      4.56 o 
  10   1   8       11.52       14.97      7.25 o 
  11   1   8      136.26      137.25     12.51 o 
 -15   2   8     1996.67     1910.80     89.55 o 
 -14   2   8      489.13      482.05     18.33 o 
 -13   2   8      321.01      322.97     11.11 o 
 -12   2   8      387.21      390.23      6.76 o 
 -11   2   8     5715.09     5382.19     79.45 o 
 -10   2   8      241.30      247.14      5.42 o 
  -9   2   8     6343.90     6099.69     90.09 o 
  -8   2   8      102.14      100.91      4.61 o 
  -7   2   8     3379.08     3468.06     74.24 o 
  -6   2   8       58.11       73.58      4.49 o 
  -5   2   8    11536.85    11949.42    210.38 o 
  -4   2   8      788.98      813.62     15.95 o 
  -3   2   8     5261.43     5090.02     74.77 o 
  -2   2   8     2630.64     2587.64     35.18 o 
  -1   2   8     1212.82     1086.09     15.33 o 
   0   2   8      745.49      757.86     14.97 o 
   1   2   8    17619.83    17449.44    375.16 o 
   2   2   8     1892.30     1776.95     31.25 o 
   3   2   8      268.81      272.40     10.15 o 
   4   2   8     4524.79     4318.33     81.75 o 
   5   2   8     5415.56     5135.22    107.54 o 
   6   2   8     1655.29     1644.52     34.32 o 
   7   2   8     4025.92     3977.03     87.36 o 
   8   2   8     1761.92     1735.53     37.77 o 
   9   2   8       57.96       67.96      9.27 o 
  10   2   8     1645.65     1633.96     39.43 o 
  11   2   8      442.40      429.05     21.30 o 
 -14   3   8        0.27        2.67      3.80 o 
 -13   3   8       11.31       13.23      7.26 o 
 -12   3   8       63.58       59.38      6.26 o 
 -11   3   8      269.92      286.02      8.58 o 
 -10   3   8      416.69      374.94     12.03 o 
  -9   3   8     2775.14     2738.71     56.37 o 
  -8   3   8      539.21      548.14     17.86 o 
  -7   3   8     2069.95     2005.28     42.51 o 
  -6   3   8      394.72      449.77      8.82 o 
  -5   3   8        0.71       10.13      3.74 o 
  -4   3   8       39.09       47.91      2.68 o 
  -3   3   8     2460.77     2429.59     31.58 o 
  -2   3   8       68.91       58.39      3.41 o 
  -1   3   8     9470.61     8844.70    156.80 o 
   0   3   8      474.05      480.25     11.13 o 
   1   3   8      871.81      935.44     18.23 o 
   2   3   8      156.24      155.18      7.01 o 
   3   3   8      725.32      654.26     18.12 o 
   4   3   8      695.37      663.52     18.17 o 
   5   3   8     2275.33     2149.42     46.50 o 
   6   3   8      214.77      202.79     10.59 o 
   7   3   8      916.02      889.41     22.64 o 
   8   3   8      147.77      149.43     10.94 o 
   9   3   8        9.69        6.29      6.40 o 
  10   3   8        3.77        4.00      5.19 o 
 -14   4   8      188.94      187.50      7.87 o 
 -13   4   8     3413.19     3242.05     61.78 o 
 -12   4   8      374.90      379.26     15.92 o 
 -11   4   8     1530.31     1410.45     28.05 o 
 -10   4   8       81.38       81.05      6.05 o 
  -9   4   8     2494.57     2444.44     53.04 o 
  -8   4   8        1.18       10.00      5.85 o 
  -7   4   8    18167.77    18587.15    832.71 o 
  -6   4   8        5.49       18.14      1.94 o 
  -5   4   8     1017.45     1073.62     15.45 o 
  -4   4   8      291.36      289.06      7.68 o 
  -3   4   8     7194.94     7327.95    106.58 o 
  -2   4   8      738.97      763.33     16.50 o 
  -1   4   8    10276.27    10034.06    188.45 o 
   0   4   8     2640.43     2616.84     68.19 o 
   1   4   8      346.35      345.97     16.97 o 
   2   4   8     4378.83     4163.75     72.07 o 
   3   4   8    13732.68    13212.95    271.43 o 
   4   4   8     2526.69     2405.73     46.16 o 
   5   4   8      305.07      321.04     14.70 o 
   6   4   8     5490.39     5153.32    108.13 o 
   7   4   8      248.95      262.31     12.28 o 
   8   4   8     1247.40     1242.70     32.23 o 
   9   4   8      481.64      458.08     18.21 o 
  10   4   8      814.07      839.56     28.40 o 
 -14   5   8        2.09        3.37      4.35 o 
 -13   5   8      143.36      147.24      6.84 o 
 -12   5   8       85.51       86.60      6.85 o 
 -11   5   8     1158.24     1116.49     27.58 o 
 -10   5   8      449.25      458.74     12.52 o 
  -9   5   8      894.14      870.67     21.02 o 
  -8   5   8      608.40      615.45     27.37 o 
  -7   5   8      136.18      183.02     13.61 o 
  -6   5   8      636.45      661.73     13.32 o 
  -5   5   8      705.60      734.22     29.95 o 
  -4   5   8        2.67       11.82      1.87 o 
  -3   5   8     7438.63     7201.70    105.61 o 
  -2   5   8       34.25       28.52      2.73 o 
  -1   5   8     5991.30     5808.65    100.18 o 
   0   5   8        8.17       16.09      5.32 o 
   1   5   8     1681.57     1744.11     30.50 o 
   2   5   8      390.86      380.24     12.50 o 
   3   5   8      324.19      340.16     12.56 o 
   4   5   8        5.75       13.85      4.18 o 
   5   5   8      296.96      285.61     15.34 o 
   6   5   8       26.46       33.88      6.48 o 
   7   5   8     1694.74     1647.12     41.82 o 
   8   5   8        2.45        6.11      7.34 o 
   9   5   8       74.73       85.33     10.86 o 
  10   5   8       72.00       77.22      9.62 o 
 -14   6   8      278.06      255.59     19.17 o 
 -13   6   8      513.94      486.48     19.46 o 
 -12   6   8      468.27      451.41     18.90 o 
 -11   6   8     4641.49     4442.18     91.18 o 
 -10   6   8      279.82      262.08     12.99 o 
  -9   6   8     5038.95     4591.70    130.69 o 
  -8   6   8       99.46       85.41     11.56 o 
  -7   6   8      667.53      644.31     29.50 o 
  -6   6   8       11.93       15.16      3.13 o 
  -5   6   8    14319.27    14440.57    269.06 o 
  -4   6   8      379.89      376.19      6.23 o 
  -3   6   8     1170.41     1158.75     15.69 o 
  -2   6   8     1250.30     1265.91     19.43 o 
  -1   6   8      996.85     1067.36     20.13 o 
   0   6   8     3255.91     3277.04     57.86 o 
   1   6   8    16379.49    16708.52    370.72 o 
   2   6   8     1750.63     1767.81     32.22 o 
   3   6   8       42.16       48.22     10.91 o 
   4   6   8     3245.92     3202.43     58.99 o 
   5   6   8     3913.84     3895.55     74.20 o 
   6   6   8     1277.96     1262.92     29.70 o 
   7   6   8     1552.00     1490.41     36.07 o 
   8   6   8     1889.73     1772.47     49.46 o 
   9   6   8       89.28       99.36     19.94 o 
 -13   7   8        7.99        3.67      4.85 o 
 -12   7   8      130.33      126.35     13.13 o 
 -11   7   8       29.60       18.90      8.43 o 
 -10   7   8       78.85       91.37      9.17 o 
  -9   7   8      840.18      829.13     29.86 o 
  -8   7   8      359.32      339.33     19.88 o 
  -7   7   8       40.73       38.84     11.66 o 
  -6   7   8      185.73      165.69     11.38 o 
  -5   7   8      560.48      514.55     11.94 o 
  -4   7   8      183.37      180.75      6.05 o 
  -3   7   8     2831.90     2902.43     72.89 o 
  -2   7   8       21.09       13.33      8.48 o 
  -1   7   8     3864.10     3945.03     64.78 o 
   0   7   8     1083.77     1087.43     22.59 o 
   1   7   8      112.82      111.34      6.34 o 
   2   7   8      273.09      251.48      8.95 o 
   3   7   8       13.40        8.86      3.99 o 
   4   7   8      153.40      153.35      8.65 o 
   5   7   8     3864.26     3868.93     69.74 o 
   6   7   8       11.64       14.30      5.67 o 
   7   7   8       21.35       13.64      5.41 o 
   8   7   8      150.71      149.66      9.72 o 
   9   7   8       95.68       82.48      8.68 o 
 -12   8   8      418.19      431.73     22.10 o 
 -11   8   8      218.34      213.36     14.50 o 
 -10   8   8      162.91      173.12     12.20 o 
  -9   8   8      813.38      769.64     36.00 o 
  -8   8   8      334.14      314.16     18.29 o 
  -7   8   8     4851.37     4640.34    143.82 o 
  -6   8   8       22.08       29.81      7.50 o 
  -5   8   8     2303.69     2323.97     36.96 o 
  -4   8   8      148.01      148.06      4.52 o 
  -3   8   8     7709.58     7359.34    263.89 o 
  -2   8   8      733.65      775.39     35.67 o 
  -1   8   8    14293.76    13851.46    350.32 o 
   0   8   8      755.84      813.28     18.00 o 
   1   8   8      193.14      204.72      7.81 o 
   2   8   8     2276.34     2402.13     46.30 o 
   3   8   8     3777.85     3884.93     70.27 o 
   4   8   8      787.97      840.38     22.73 o 
   5   8   8       91.22      137.45      8.62 o 
   6   8   8     2570.45     2393.99    116.53 o 
   7   8   8       46.86       43.87      7.97 o 
   8   8   8     1224.63     1195.44     30.42 o 
 -12   9   8       54.91       60.10     11.23 o 
 -11   9   8      162.98      120.85     12.11 o 
 -10   9   8      219.09      234.84     16.45 o 
  -9   9   8      322.09      299.23     42.65 o 
  -8   9   8      305.74      292.95     18.38 o 
  -7   9   8        7.84        9.77     12.17 o 
  -6   9   8      403.44      407.23     21.45 o 
  -5   9   8      231.78      264.03     15.09 o 
  -4   9   8      272.98      291.75      5.76 o 
  -3   9   8     1030.88     1051.89     36.47 o 
  -2   9   8      497.25      522.53     15.60 o 
  -1   9   8      107.67      159.30     22.60 o 
   0   9   8      172.88      167.38     11.04 o 
   1   9   8       23.95       59.67     14.03 o 
   2   9   8      469.62      469.76     14.23 o 
   3   9   8     1117.00     1199.67     25.85 o 
   4   9   8       62.67       57.12      6.42 o 
   5   9   8      232.29      205.97      9.50 o 
   6   9   8        0.12        1.60      4.66 o 
   7   9   8      976.86      935.45     21.96 o 
   8   9   8       94.85       92.92      8.67 o 
 -11  10   8     2124.28     2030.47     57.03 o 
 -10  10   8      143.34      136.79     15.02 o 
  -9  10   8     1303.91     1247.45     37.69 o 
  -8  10   8       21.11       18.28      9.06 o 
  -7  10   8      845.17      922.24     41.74 o 
  -6  10   8       13.03       12.48      8.02 o 
  -5  10   8     3638.12     3888.64     93.63 o 
  -4  10   8      375.59      387.32      8.84 o 
  -3  10   8     2706.03     2756.97     36.93 o 
  -2  10   8      492.52      529.35     10.68 o 
  -1  10   8     1242.13     1206.56     27.32 o 
   0  10   8      699.53      697.62     20.31 o 
   1  10   8     4643.02     4557.79     94.60 o 
   2  10   8      418.03      437.55     20.06 o 
   3  10   8       21.74       32.48      5.70 o 
   4  10   8     1349.25     1376.29     37.11 o 
   5  10   8      429.48      454.90     17.36 o 
   6  10   8      468.40      490.64     17.20 o 
   7  10   8      786.59      851.09     38.75 o 
 -10  11   8       80.80       76.52     16.77 o 
  -9  11   8      651.94      629.06     26.82 o 
  -8  11   8      607.05      582.59     36.46 o 
  -7  11   8       30.99       43.01     11.17 o 
  -6  11   8      268.60      272.89     42.36 o 
  -5  11   8       32.21       29.13      9.84 o 
  -4  11   8      493.70      499.41     10.78 o 
  -3  11   8      224.25      222.02      5.89 o 
  -2  11   8      469.07      418.39     24.64 o 
  -1  11   8     1256.46     1356.08     29.74 o 
   0  11   8      420.32      417.79     13.92 o 
   1  11   8      171.92      155.67     10.60 o 
   2  11   8       83.80       81.39      9.27 o 
   3  11   8       39.75       36.36      7.41 o 
   4  11   8      112.75      125.62     10.18 o 
   5  11   8     1519.80     1465.08     34.92 o 
   6  11   8      115.51      116.70      9.96 o 
  -8  12   8        2.57       -1.95     10.37 o 
  -7  12   8     2806.17     2798.14     93.93 o 
  -6  12   8       18.33       15.15      9.63 o 
  -5  12   8      197.51      180.48     19.62 o 
  -4  12   8       54.47       77.75     16.30 o 
  -3  12   8     2422.20     2504.36     42.41 o 
  -2  12   8      477.09      468.82     11.51 o 
  -1  12   8     1612.65     1603.42     84.29 o 
   0  12   8      355.31      378.00     15.55 o 
   1  12   8       40.49       34.00      6.66 o 
   2  12   8      718.68      753.45     23.69 o 
   3  12   8     1576.26     1625.40     38.31 o 
   4  12   8      349.82      380.09     17.51 o 
  -6  13   8      437.08      448.80     34.59 o 
  -5  13   8       21.10       32.58     12.89 o 
  -4  13   8      181.72      165.64     20.18 o 
  -3  13   8      886.36      913.27     35.41 o 
  -2  13   8      600.01      564.98     12.60 o 
  -1  13   8      210.12      215.34      9.01 o 
   0  13   8      102.83       98.06      7.22 o 
   1  13   8      140.35      146.98      8.86 o 
   2  13   8      120.52      144.10     10.94 o 
 -14   1   9      661.17      592.46     36.11 o 
 -13   1   9      861.55      781.06     18.92 o 
 -12   1   9     1458.12     1367.31     22.16 o 
 -11   1   9      405.18      375.54      7.47 o 
 -10   1   9     3599.59     3499.04     49.26 o 
  -9   1   9      562.81      558.31     11.43 o 
  -8   1   9     5406.61     5399.80    150.31 o 
  -7   1   9       18.38       37.52      8.52 o 
  -6   1   9     6879.81     7024.68     94.90 o 
  -5   1   9      282.64      321.37     11.46 o 
  -4   1   9     9075.75     9085.21    150.14 o 
  -3   1   9      318.60      344.81      8.46 o 
  -2   1   9    13448.98    13098.85    235.22 o 
  -1   1   9     1650.27     1554.92     24.36 o 
   0   1   9     2239.89     2214.58     35.32 o 
   1   1   9     1913.80     1841.45     29.65 o 
   2   1   9     3542.65     3272.61     60.82 o 
   3   1   9     2364.15     2308.70     45.07 o 
   4   1   9     1164.79     1067.23     24.79 o 
   5   1   9     2147.88     2069.03     45.95 o 
   6   1   9      285.27      292.40     14.95 o 
   7   1   9     2288.71     2131.58     45.15 o 
   8   1   9      710.53      709.17     21.55 o 
   9   1   9     2856.97     2772.93     69.37 o 
  10   1   9      292.44      315.71     17.62 o 
 -14   2   9       52.88       47.15     14.30 o 
 -13   2   9       18.39       10.75      3.07 o 
 -12   2   9       17.13       20.93      4.33 o 
 -11   2   9       18.79       24.56      1.81 o 
 -10   2   9       15.89       20.57      1.65 o 
  -9   2   9      121.56      128.63      4.05 o 
  -8   2   9       38.57       39.61      2.54 o 
  -7   2   9       67.06       61.50      3.79 o 
  -6   2   9      107.54      129.11     10.47 o 
  -5   2   9        0.15        4.59      1.75 o 
  -4   2   9      188.47      175.75      5.41 o 
  -3   2   9        4.72        3.43      1.94 o 
  -2   2   9       78.73       93.23      6.00 o 
  -1   2   9       45.29       58.24      5.21 o 
   0   2   9      155.88      166.53      6.35 o 
   1   2   9       16.33       38.85      7.60 o 
   2   2   9      661.64      622.02     14.46 o 
   3   2   9        0.05        2.08      3.49 o 
   4   2   9      494.47      429.26     14.64 o 
   5   2   9      295.82      270.45     12.29 o 
   6   2   9        7.17        6.62      4.56 o 
   7   2   9       97.50       93.14     12.05 o 
   8   2   9      133.41      130.62     11.22 o 
   9   2   9       15.95       11.98      7.83 o 
  10   2   9       34.62       40.37      9.21 o 
 -14   3   9      551.87      503.59     14.21 o 
 -13   3   9      332.67      334.87     11.89 o 
 -12   3   9     1247.32     1180.01     22.41 o 
 -11   3   9      865.34      835.76     21.08 o 
 -10   3   9     2187.04     2216.31     41.52 o 
  -9   3   9      768.50      731.38     18.08 o 
  -8   3   9     5317.63     5445.55     81.00 o 
  -7   3   9       19.17       20.27      4.15 o 
  -6   3   9     4754.48     4939.14     66.43 o 
  -5   3   9      363.79      345.87      8.15 o 
  -4   3   9    10698.35    10522.81    166.04 o 
  -3   3   9      412.22      414.67      9.36 o 
  -2   3   9     3647.85     3608.12     51.31 o 
  -1   3   9     1069.98     1069.02     17.12 o 
   0   3   9     7100.42     6799.05    118.70 o 
   1   3   9     1721.81     1705.28     30.08 o 
   2   3   9     3795.33     3591.66     60.46 o 
   3   3   9     2827.01     2632.81     57.70 o 
   4   3   9     3443.42     3168.91     61.23 o 
   5   3   9     1433.17     1403.25     32.22 o 
   6   3   9     1201.72     1129.20     29.51 o 
   7   3   9     2477.83     2368.39     49.71 o 
   8   3   9      482.24      483.92     17.18 o 
   9   3   9     1648.73     1662.87     42.16 o 
 -14   4   9       20.74       19.08      6.46 o 
 -13   4   9        9.94        9.47      4.57 o 
 -12   4   9      171.02      167.13      8.85 o 
 -11   4   9      192.01      188.13      8.54 o 
 -10   4   9       88.92       79.59      5.55 o 
  -9   4   9       73.58       60.50      5.64 o 
  -8   4   9        4.90        2.95      5.97 o 
  -7   4   9      117.88      129.42      7.18 o 
  -6   4   9      114.78      122.42      3.29 o 
  -5   4   9      438.96      470.31      7.16 o 
  -4   4   9      657.52      668.65     10.13 o 
  -3   4   9        8.23        9.93      2.25 o 
  -2   4   9      455.04      434.10     16.80 o 
  -1   4   9     1302.58     1179.32     23.99 o 
   0   4   9       54.41       78.56      7.03 o 
   1   4   9       53.19       52.14      5.57 o 
   2   4   9      139.97      148.88      7.51 o 
   3   4   9      113.62      108.63      8.11 o 
   4   4   9       19.09       21.77      5.29 o 
   5   4   9      355.65      359.73     14.91 o 
   6   4   9       19.13       24.76      6.85 o 
   7   4   9        8.02       13.93      6.87 o 
   8   4   9      413.19      406.44     16.97 o 
   9   4   9      126.88      123.89     10.49 o 
 -14   5   9      517.97      429.15     22.00 o 
 -13   5   9      424.02      405.81     22.70 o 
 -12   5   9     1443.01     1419.01     29.08 o 
 -11   5   9      362.40      357.23     10.01 o 
 -10   5   9     2457.25     2402.74     57.30 o 
  -9   5   9      209.56      215.33     18.77 o 
  -8   5   9     1387.72     1533.21     48.03 o 
  -7   5   9      940.79     1002.19     24.36 o 
  -6   5   9     5615.44     5531.64    128.00 o 
  -5   5   9       28.53       39.43      2.77 o 
  -4   5   9     3895.82     3851.39     50.72 o 
  -3   5   9      151.67      148.72      5.58 o 
  -2   5   9     2329.05     2317.61     32.43 o 
  -1   5   9      614.67      650.29     13.09 o 
   0   5   9     6157.54     6071.96    107.49 o 
   1   5   9     3813.61     3831.71     69.81 o 
   2   5   9     4454.33     4344.69     79.10 o 
   3   5   9      499.03      498.64     13.75 o 
   4   5   9     3292.55     3066.58     55.90 o 
   5   5   9     2555.00     2443.82     46.80 o 
   6   5   9     2024.02     1879.10     43.01 o 
   7   5   9     1596.32     1548.64     35.43 o 
   8   5   9      689.78      669.16     20.27 o 
   9   5   9      565.23      553.25     22.33 o 
 -13   6   9       55.92       67.04      8.65 o 
 -12   6   9       60.90       69.51      9.94 o 
 -11   6   9        1.50        3.94      4.58 o 
 -10   6   9       58.16       53.66      7.65 o 
  -9   6   9       71.06       99.88     15.25 o 
  -8   6   9       54.96       63.17     11.34 o 
  -7   6   9      184.28      203.60      7.90 o 
  -6   6   9      326.81      329.11     10.26 o 
  -5   6   9      654.69      665.49     10.74 o 
  -4   6   9      121.42      115.79      5.25 o 
  -3   6   9     3050.56     3019.07     41.40 o 
  -2   6   9       19.00       20.44      2.89 o 
  -1   6   9       35.06       39.52      4.29 o 
   0   6   9       57.17       52.41      6.50 o 
   1   6   9      787.28      768.51     18.24 o 
   2   6   9      126.09      121.23      7.36 o 
   3   6   9       30.77       37.19      5.84 o 
   4   6   9       27.65       48.25     12.10 o 
   5   6   9       61.16       61.58      7.60 o 
   6   6   9      180.21      174.01     10.29 o 
   7   6   9      269.54      266.63     13.56 o 
   8   6   9      455.24      424.90     15.98 o 
 -13   7   9      275.19      247.81     14.02 o 
 -12   7   9     1386.76     1438.59     42.34 o 
 -11   7   9      299.74      277.83     14.16 o 
 -10   7   9     1099.91     1105.31     31.89 o 
  -9   7   9      238.54      243.15     20.83 o 
  -8   7   9     1352.60     1262.31     60.82 o 
  -7   7   9       37.81       36.66      9.86 o 
  -6   7   9     3217.47     3374.26     64.72 o 
  -5   7   9       22.25       43.06      5.70 o 
  -4   7   9     3229.19     3174.21     49.92 o 
  -3   7   9      122.43      155.82      6.73 o 
  -2   7   9     6011.40     6050.34    101.04 o 
  -1   7   9      674.06      691.75     18.20 o 
   0   7   9     2909.16     2941.76     49.31 o 
   1   7   9      283.10      307.94     10.84 o 
   2   7   9     4108.80     3976.54     69.86 o 
   3   7   9     2141.77     2173.13     43.71 o 
   4   7   9      729.13      673.17     17.39 o 
   5   7   9      476.57      464.91     13.79 o 
   6   7   9      778.74      761.68     18.95 o 
   7   7   9      994.22      879.56     50.64 o 
   8   7   9      271.57      250.30     12.67 o 
 -12   8   9        0.18        2.25      6.20 o 
 -11   8   9      125.54      136.96     12.94 o 
 -10   8   9      118.09      136.81     11.53 o 
  -9   8   9        0.78      238.24    151.90 o 
  -8   8   9       91.99       99.78     12.38 o 
  -7   8   9      211.98      217.03     21.19 o 
  -6   8   9       79.52       81.34      3.66 o 
  -5   8   9     1404.67     1400.08     18.56 o 
  -4   8   9        2.75       14.74      3.44 o 
  -3   8   9      463.89      471.63     10.68 o 
  -2   8   9      100.89      121.79      5.25 o 
  -1   8   9     1687.39     1780.89     33.21 o 
   0   8   9       41.63       42.10      5.88 o 
   1   8   9      216.32      203.29      8.54 o 
   2   8   9       10.65       10.04      4.11 o 
   3   8   9        5.50        5.06      3.97 o 
   4   8   9        0.50        4.73      4.41 o 
   5   8   9      103.17       93.86      8.26 o 
   6   8   9      569.07      532.46     15.64 o 
   7   8   9       24.95       23.99      6.29 o 
 -11   9   9       51.38       52.80     10.69 o 
 -10   9   9     2189.19     2168.51     57.97 o 
  -9   9   9       95.26      121.59     19.74 o 
  -8   9   9     1472.19     1393.21     46.70 o 
  -7   9   9       72.10      104.42     17.40 o 
  -6   9   9     2111.89     2134.12     54.33 o 
  -5   9   9      358.81      380.94     17.14 o 
  -4   9   9     2776.34     2636.03     90.64 o 
  -3   9   9       42.38       46.99      3.29 o 
  -2   9   9     1528.26     1509.14     25.01 o 
  -1   9   9        1.39        5.50      3.62 o 
   0   9   9     3402.22     3475.86     62.23 o 
   1   9   9     1152.56     1234.42     28.92 o 
   2   9   9      880.68      910.34     19.27 o 
   3   9   9       91.62      116.00      7.43 o 
   4   9   9     1649.19     1598.31     58.49 o 
   5   9   9      941.17      921.36     21.80 o 
   6   9   9      543.71      536.19     19.93 o 
   7   9   9      942.01      931.03     33.70 o 
 -10  10   9      104.10       93.62     12.35 o 
  -9  10   9      817.75      749.94     71.19 o 
  -8  10   9       97.79       79.58     13.84 o 
  -7  10   9       85.81       69.96     21.66 o 
  -6  10   9        0.29       -0.45      7.19 o 
  -5  10   9      353.13      421.23     21.61 o 
  -4  10   9      455.28      469.90     10.58 o 
  -3  10   9     1037.62     1086.49     19.03 o 
  -2  10   9      157.04      138.16      6.71 o 
  -1  10   9        1.75        6.10      3.91 o 
   0  10   9      276.59      285.57     18.80 o 
   1  10   9      314.09      336.69     12.82 o 
   2  10   9      356.97      373.93     12.34 o 
   3  10   9      480.35      454.60     14.25 o 
   4  10   9      499.69      497.10     26.28 o 
   5  10   9       45.92       69.54     14.83 o 
   6  10   9       72.36       75.96      9.55 o 
  -9  11   9       91.38       72.88     15.06 o 
  -8  11   9     2359.65     2362.32     81.42 o 
  -7  11   9        1.96       10.85     12.45 o 
  -6  11   9     1118.25     1097.44     42.41 o 
  -5  11   9       77.32       78.28     10.63 o 
  -4  11   9     1954.61     2022.94     56.43 o 
  -3  11   9      255.99      272.76      9.41 o 
  -2  11   9     1998.59     1994.90     35.76 o 
  -1  11   9       90.61       87.56      9.96 o 
   0  11   9      858.74      913.50     21.52 o 
   1  11   9        0.80       24.07      9.46 o 
   2  11   9     1448.95     1406.40     33.36 o 
   3  11   9      893.68      881.71     27.74 o 
   4  11   9     1133.19     1152.53     36.90 o 
  -7  12   9      792.39      835.65     39.55 o 
  -6  12   9        0.64        1.87      8.16 o 
  -5  12   9      131.19      143.91     16.37 o 
  -4  12   9      125.94      121.26     11.90 o 
  -3  12   9       56.19       74.06     11.99 o 
  -2  12   9        2.87        1.87      2.73 o 
  -1  12   9      584.00      643.66     17.00 o 
   0  12   9      169.01      157.33     11.94 o 
   1  12   9       68.74       80.03      8.74 o 
   2  12   9      192.45      206.40     14.68 o 
   3  12   9      327.09      360.00     17.40 o 
  -5  13   9       93.64       86.82     18.69 o 
  -4  13   9      702.67      745.45     39.44 o 
  -3  13   9      145.43      160.07     15.37 o 
  -2  13   9      775.34      746.58     49.00 o 
  -1  13   9       85.73       82.30      5.45 o 
   0  13   9      685.36      710.98     21.70 o 
 -14   0  10      471.34      501.75     32.72 o 
 -13   0  10      464.56      487.23     30.60 o 
 -12   0  10     1231.47     1168.94     26.70 o 
 -11   0  10     5908.01     5547.27    118.66 o 
 -10   0  10     2163.53     2101.67     44.18 o 
  -9   0  10     3442.24     3393.44    101.37 o 
  -8   0  10        7.83       33.91     16.28 o 
  -7   0  10      984.61     1020.02     25.71 o 
  -6   0  10      973.74      978.94     36.25 o 
  -5   0  10     5650.04     5900.37    167.38 o 
  -4   0  10       33.49       21.39      4.82 o 
  -3   0  10     1052.96     1015.90     23.78 o 
  -2   0  10      199.97      217.48     10.01 o 
  -1   0  10     7007.23     6622.74    150.16 o 
   0   0  10     1632.32     1651.10     39.53 o 
   1   0  10     8401.99     7992.24    239.72 o 
   2   0  10      795.21      749.66     47.29 o 
   3   0  10     2893.92     2951.16     97.92 o 
   4   0  10      972.58     1009.94     33.54 o 
   5   0  10     4444.50     4124.69    118.66 o 
   6   0  10      347.97      334.78     23.29 o 
   7   0  10     2008.89     1863.32     59.50 o 
   8   0  10     1787.55     1677.91     65.15 o 
   9   0  10        1.29        6.55      8.77 o 
 -14   1  10       47.82       21.45     18.04 o 
 -13   1  10        8.51        5.64      2.45 o 
 -12   1  10      269.88      264.63      9.90 o 
 -11   1  10      100.12       98.60      4.61 o 
 -10   1  10      106.68      108.22      4.09 o 
  -9   1  10     1259.61     1276.63     21.98 o 
  -8   1  10        0.02        2.29      2.45 o 
  -7   1  10      795.57      843.13     14.57 o 
  -6   1  10      150.34      154.34      5.04 o 
  -5   1  10      122.11      133.03      4.44 o 
  -4   1  10     1139.30     1183.76     18.73 o 
  -3   1  10      267.71      282.08      7.40 o 
  -2   1  10     1009.74      984.95     16.28 o 
  -1   1  10     1290.31     1283.03     20.04 o 
   0   1  10      125.06      142.82      7.84 o 
   1   1  10       81.81       82.18      5.84 o 
   2   1  10       33.43       27.29      5.03 o 
   3   1  10      144.32      134.34      9.28 o 
   4   1  10      852.95      768.20     23.13 o 
   5   1  10      629.41      648.71     20.07 o 
   6   1  10        0.16        2.85      4.70 o 
   7   1  10      619.28      616.07     19.77 o 
   8   1  10      328.67      331.70     15.98 o 
   9   1  10       51.44       52.09      9.35 o 
 -14   2  10      956.61      907.10     24.35 o 
 -13   2  10     2397.82     2218.62     40.73 o 
 -12   2  10      547.38      554.05     16.44 o 
 -11   2  10      203.39      194.17     16.64 o 
 -10   2  10      241.27      234.93      4.01 o 
  -9   2  10     4347.16     4215.39     68.35 o 
  -8   2  10     1920.57     1942.41     46.14 o 
  -7   2  10     7481.77     7742.49    157.51 o 
  -6   2  10       54.59       64.51      5.32 o 
  -5   2  10      170.99      261.04     20.31 o 
  -4   2  10      143.33      147.57      6.22 o 
  -3   2  10    16271.63    16342.23    342.88 o 
  -2   2  10      671.51      678.04     15.14 o 
  -1   2  10     4037.36     4036.27     65.30 o 
   0   2  10      758.73      761.78     17.98 o 
   1   2  10     3117.60     2857.08     49.05 o 
   2   2  10       29.83       40.44      6.32 o 
   3   2  10     8233.77     7730.21    166.79 o 
   4   2  10     1897.61     1729.76     36.07 o 
   5   2  10      872.93      857.76     28.38 o 
   6   2  10     2327.21     2284.69     50.73 o 
   7   2  10      486.51      434.22     17.87 o 
   8   2  10      867.10      881.88     30.57 o 
   9   2  10     1373.90     1385.24     42.50 o 
 -14   3  10        1.92        3.32      4.73 o 
 -13   3  10      515.38      505.19     13.99 o 
 -12   3  10       22.14       22.83      3.83 o 
 -11   3  10      226.89      217.28      8.74 o 
 -10   3  10      646.66      651.06     19.00 o 
  -9   3  10     1652.62     1559.44     50.94 o 
  -8   3  10      369.28      349.36     10.46 o 
  -7   3  10     1312.49     1374.26     34.92 o 
  -6   3  10       76.31       96.88      3.20 o 
  -5   3  10      990.39     1021.17     15.58 o 
  -4   3  10      653.37      664.18     11.55 o 
  -3   3  10     1283.13     1328.32     20.16 o 
  -2   3  10      241.93      233.34      7.15 o 
  -1   3  10     3085.15     3020.97     46.35 o 
   0   3  10       58.85       74.70     12.80 o 
   1   3  10     2925.42     2748.64     50.06 o 
   2   3  10      767.99      741.65     42.27 o 
   3   3  10        0.06        3.22      3.91 o 
   4   3  10        4.08        8.38      4.92 o 
   5   3  10      194.42      217.78     10.93 o 
   6   3  10      169.03      161.49     11.42 o 
   7   3  10      538.17      529.62     18.24 o 
   8   3  10        3.58        7.39      5.59 o 
   9   3  10       21.59       36.01     14.68 o 
 -13   4  10      258.20      249.23     10.95 o 
 -12   4  10     1177.10     1173.01     23.09 o 
 -11   4  10     2979.94     2822.37     54.66 o 
 -10   4  10     1234.97     1209.40     48.76 o 
  -9   4  10     2268.17     2166.30     66.80 o 
  -8   4  10      130.57      145.19     10.42 o 
  -7   4  10     1471.98     1520.46     37.46 o 
  -6   4  10      536.87      576.04      8.75 o 
  -5   4  10    16142.63    16327.05    297.72 o 
  -4   4  10       33.64       38.74      3.41 o 
  -3   4  10      200.82      229.01      6.49 o 
  -2   4  10     3089.90     3066.58     48.69 o 
  -1   4  10     8626.10     8110.57    150.73 o 
   0   4  10        4.96        9.63      4.69 o 
   1   4  10     5742.83     5676.92    103.77 o 
   2   4  10     1790.44     1696.32     30.44 o 
   3   4  10      225.67      226.45     12.93 o 
   4   4  10     1037.82      990.23     22.81 o 
   5   4  10     3805.13     3629.10     74.19 o 
   6   4  10      154.51      159.06     11.60 o 
   7   4  10     1131.67     1093.33     29.86 o 
   8   4  10      856.15      830.58     28.38 o 
 -13   5  10       16.98       15.95      8.73 o 
 -12   5  10       95.35       79.94      9.44 o 
 -11   5  10       39.28       29.42      5.78 o 
 -10   5  10        9.60        2.38      5.26 o 
  -9   5  10     1453.58     1436.60     42.76 o 
  -8   5  10        0.96        6.14      5.42 o 
  -7   5  10      299.46      341.60     21.62 o 
  -6   5  10      587.20      606.84     10.71 o 
  -5   5  10        1.59        6.38      1.55 o 
  -4   5  10      314.07      335.28      8.38 o 
  -3   5  10      128.81      130.87      5.25 o 
  -2   5  10      537.70      561.94     12.10 o 
  -1   5  10     4211.01     4231.13     72.13 o 
   0   5  10     1343.40     1287.66     24.54 o 
   1   5  10      415.51      396.99     12.16 o 
   2   5  10       11.83       20.39      4.48 o 
   3   5  10      623.85      580.73     16.77 o 
   4   5  10     1149.10     1119.08     23.37 o 
   5   5  10      268.04      263.50     11.16 o 
   6   5  10        9.13        4.56      5.59 o 
   7   5  10      126.17      106.19     15.48 o 
   8   5  10      325.52      303.32     14.32 o 
 -13   6  10     1050.03     1013.81     33.24 o 
 -12   6  10      532.58      486.10     20.49 o 
 -11   6  10      142.78      129.05      9.66 o 
 -10   6  10      187.25      209.20     17.55 o 
  -9   6  10     1027.27     1014.20     41.29 o 
  -8   6  10      729.46      786.64     48.70 o 
  -7   6  10     7139.50     7299.15    153.41 o 
  -6   6  10      303.32      277.39      6.26 o 
  -5   6  10     1097.53     1107.75     25.63 o 
  -4   6  10       76.69       70.56      4.40 o 
  -3   6  10    12261.50    12125.44    229.97 o 
  -2   6  10      197.74      230.63      8.59 o 
  -1   6  10     4594.82     4540.50     79.92 o 
   0   6  10     2326.55     2244.33     40.17 o 
   1   6  10     1869.65     1933.96     35.69 o 
   2   6  10      422.47      390.82     13.68 o 
   3   6  10     2998.49     3098.69     61.47 o 
   4   6  10      582.11      557.83     15.00 o 
   5   6  10      137.80      151.87      9.59 o 
   6   6  10     2400.54     2164.90     76.16 o 
   7   6  10      363.51      369.70     20.73 o 
 -12   7  10        0.83        4.32      6.39 o 
 -11   7  10      154.02      153.04     11.71 o 
 -10   7  10      246.78      250.63     18.56 o 
  -9   7  10      441.07      387.67     26.22 o 
  -8   7  10      424.82      375.15     34.62 o 
  -7   7  10      571.21      630.00     15.73 o 
  -6   7  10       57.15       60.02      6.12 o 
  -5   7  10        0.04       11.10      4.60 o 
  -4   7  10      661.51      658.58     10.54 o 
  -3   7  10     1084.73     1097.38     16.50 o 
  -2   7  10       66.73       55.79      5.47 o 
  -1   7  10      240.56      240.07     10.14 o 
   0   7  10       41.98       60.66      6.40 o 
   1   7  10     1047.94     1133.87     26.75 o 
   2   7  10      756.47      759.16     18.31 o 
   3   7  10       23.13       43.22      6.12 o 
   4   7  10      166.88      138.99      8.25 o 
   5   7  10       36.45       30.13      6.28 o 
   6   7  10       49.07       51.77      7.48 o 
   7   7  10      473.31      434.34     15.27 o 
 -11   8  10     2416.06     2267.43     59.86 o 
 -10   8  10      426.69      397.99     25.96 o 
  -9   8  10      918.63      814.38     41.36 o 
  -8   8  10       54.80       47.13     11.52 o 
  -7   8  10     1112.01     1155.62     37.83 o 
  -6   8  10      122.13      142.66      7.55 o 
  -5   8  10     5787.95     5935.67    104.33 o 
  -4   8  10        3.17        9.66      2.11 o 
  -3   8  10      737.28      783.24     17.31 o 
  -2   8  10      496.44      491.12     10.23 o 
  -1   8  10     3504.46     3709.60     67.56 o 
   0   8  10       15.58       21.01      5.21 o 
   1   8  10     3827.95     3911.97     72.05 o 
   2   8  10      558.79      563.87     15.15 o 
   3   8  10      160.18      193.86     10.71 o 
   4   8  10      762.63      793.01     23.60 o 
   5   8  10     1883.60     1862.39     44.20 o 
   6   8  10      142.33      146.04     10.78 o 
 -10   9  10       10.35        8.14      8.75 o 
  -9   9  10      595.63      579.62     37.62 o 
  -8   9  10      362.62      373.97     30.39 o 
  -7   9  10      163.30      153.48     15.95 o 
  -6   9  10      468.30      536.97     21.43 o 
  -5   9  10      571.24      620.99     15.75 o 
  -4   9  10        8.37       17.15      3.29 o 
  -3   9  10      124.30      138.29      6.96 o 
  -2   9  10      614.83      627.60     15.16 o 
  -1   9  10     1087.99     1174.46     23.13 o 
   0   9  10      611.20      603.56     16.30 o 
   1   9  10        0.04        0.19      3.16 o 
   2   9  10       28.62       32.82      5.26 o 
   3   9  10      204.97      284.56     29.43 o 
   4   9  10      570.11      554.92     16.49 o 
   5   9  10     1256.82     1311.71     29.17 o 
  -9  10  10     2264.35     2199.95     87.78 o 
  -8  10  10      321.40      324.91     24.57 o 
  -7  10  10     2056.73     2094.70     70.83 o 
  -6  10  10        0.28        2.90      5.85 o 
  -5  10  10      601.53      538.69     36.71 o 
  -4  10  10       13.75       14.64      3.91 o 
  -3  10  10     3717.46     3639.25     80.75 o 
  -2  10  10       90.11       95.82      9.86 o 
  -1  10  10     1116.36     1076.79     28.53 o 
   0  10  10      466.78      490.97     16.88 o 
   1  10  10      380.60      393.45     14.55 o 
   2  10  10      140.38      199.05     30.83 o 
   3  10  10     2283.64     2403.12     48.55 o 
   4  10  10      380.75      373.18     16.36 o 
  -8  11  10      428.03      457.22     28.47 o 
  -7  11  10      375.97      385.13     44.13 o 
  -6  11  10       85.11      103.87     15.64 o 
  -5  11  10       88.87       88.48     13.00 o 
  -4  11  10      874.65      907.74     26.03 o 
  -3  11  10        8.51        6.82      6.55 o 
  -2  11  10      137.20      120.72      5.80 o 
  -1  11  10      247.27      259.15     12.41 o 
   0  11  10       53.86       52.26      6.57 o 
   1  11  10       38.46       46.39      6.88 o 
   2  11  10      607.93      566.96     17.87 o 
   3  11  10      203.29      205.24     11.68 o 
  -6  12  10       64.87       60.30     14.36 o 
  -5  12  10     2340.50     2356.91     89.63 o 
  -4  12  10       41.49       36.26     10.96 o 
  -3  12  10      165.51      139.72     13.41 o 
  -2  12  10      509.06      512.90     30.44 o 
  -1  12  10      784.55      766.83     26.88 o 
   0  12  10        0.52        3.70      3.82 o 
   1  12  10      661.40      647.24     20.06 o 
 -13   1  11      522.39      513.10     23.53 o 
 -12   1  11      896.41      895.05     17.18 o 
 -11   1  11      823.59      791.49     18.33 o 
 -10   1  11     2639.49     2630.85     39.89 o 
  -9   1  11      962.31     1032.53     38.15 o 
  -8   1  11     4419.31     4415.92    125.87 o 
  -7   1  11      127.62      162.84      6.55 o 
  -6   1  11     2800.01     2885.56     55.09 o 
  -5   1  11      312.00      327.83      7.24 o 
  -4   1  11     7292.72     7216.00    130.57 o 
  -3   1  11        2.88       13.16      3.20 o 
  -2   1  11     3279.49     3309.73     51.06 o 
  -1   1  11      147.31      158.59      6.64 o 
   0   1  11     3630.33     3592.48     57.60 o 
   1   1  11      728.39      713.12     18.49 o 
   2   1  11     4282.79     4093.14     74.89 o 
   3   1  11     1163.43     1113.75     26.19 o 
   4   1  11     3416.38     3318.29     70.89 o 
   5   1  11      527.66      549.05     17.93 o 
   6   1  11      979.93      945.08     25.43 o 
   7   1  11     1071.04      994.06     32.87 o 
   8   1  11      799.22      794.55     27.74 o 
 -13   2  11       10.21        7.34      3.44 o 
 -12   2  11       80.59       87.74      5.42 o 
 -11   2  11       90.49       77.89      7.47 o 
 -10   2  11      330.61      324.39     11.91 o 
  -9   2  11        4.44        6.77      1.57 o 
  -8   2  11       24.41       29.01      4.48 o 
  -7   2  11       62.82       70.85      3.66 o 
  -6   2  11      290.70      280.98      7.06 o 
  -5   2  11       35.13       61.00      5.38 o 
  -4   2  11        0.00        5.27      2.38 o 
  -3   2  11       25.34       25.13      3.94 o 
  -2   2  11     1200.17     1156.32     20.21 o 
  -1   2  11       49.90       43.14      4.98 o 
   0   2  11      168.12      154.39      6.97 o 
   1   2  11      249.38      258.01     14.90 o 
   2   2  11       74.52       66.73      6.93 o 
   3   2  11      145.10      211.33     28.08 o 
   4   2  11       62.84       78.66      8.61 o 
   5   2  11       34.20       44.16      7.98 o 
   6   2  11       11.12       12.76      5.98 o 
   7   2  11        3.01        4.98      6.68 o 
   8   2  11      407.80      416.52     21.97 o 
 -13   3  11      680.49      625.24     14.90 o 
 -12   3  11      655.26      648.88     19.74 o 
 -11   3  11      528.44      509.20     12.57 o 
 -10   3  11     1404.83     1388.87     58.98 o 
  -9   3  11      516.49      517.92     30.66 o 
  -8   3  11     1693.04     1760.14     52.17 o 
  -7   3  11      793.57      821.93     20.33 o 
  -6   3  11     6988.86     6914.04    104.74 o 
  -5   3  11       72.40      103.32      6.88 o 
  -4   3  11     3409.53     3364.01     49.10 o 
  -3   3  11      446.36      464.25     13.17 o 
  -2   3  11     5668.82     5370.13    100.98 o 
  -1   3  11      374.55      392.33     11.12 o 
   0   3  11     2052.24     2069.36     37.14 o 
   1   3  11      431.27      435.65     17.63 o 
   2   3  11     3933.98     3785.60     69.11 o 
   3   3  11      168.81      186.68     10.92 o 
   4   3  11     1712.28     1636.54     32.43 o 
   5   3  11      915.86      860.66     26.76 o 
   6   3  11     2060.94     2056.43     48.67 o 
   7   3  11      375.44      375.43     20.02 o 
 -13   4  11        3.57        4.69      3.62 o 
 -12   4  11        4.80        7.49      3.31 o 
 -11   4  11        2.02        0.89      3.78 o 
 -10   4  11      116.22       94.79     10.40 o 
  -9   4  11       61.25       63.14      8.44 o 
  -8   4  11       11.84       18.40      4.84 o 
  -7   4  11        0.70        1.75      1.10 o 
  -6   4  11       28.55       37.45      2.26 o 
  -5   4  11      250.88      273.26      8.63 o 
  -4   4  11       25.09       39.33      3.74 o 
  -3   4  11      325.26      317.77      7.97 o 
  -2   4  11      256.98      279.65      8.93 o 
  -1   4  11       48.12       40.37      5.47 o 
   0   4  11      194.93      180.55      8.63 o 
   1   4  11      241.25      237.55      9.33 o 
   2   4  11       19.58       16.26      4.98 o 
   3   4  11       12.22       16.36      5.67 o 
   4   4  11       28.28       39.85      6.10 o 
   5   4  11      159.21      140.69      9.76 o 
   6   4  11      417.84      386.71     15.52 o 
   7   4  11       60.92       56.67      8.77 o 
 -12   5  11      437.68      413.19     15.07 o 
 -11   5  11      703.85      672.45     19.99 o 
 -10   5  11      340.08      349.62     26.45 o 
  -9   5  11      384.89      371.42     18.88 o 
  -8   5  11     2083.47     2271.31     80.98 o 
  -7   5  11      146.95      166.74      7.93 o 
  -6   5  11     3597.10     3889.40     52.92 o 
  -5   5  11      960.08      933.36     22.14 o 
  -4   5  11     5353.58     5263.18     81.33 o 
  -3   5  11        1.24       17.27      3.80 o 
  -2   5  11     3694.18     3695.13     59.71 o 
  -1   5  11        9.36       24.88      6.48 o 
   0   5  11     3836.55     3673.83     67.73 o 
   1   5  11       87.03       97.61      7.53 o 
   2   5  11     1922.09     1834.79     33.60 o 
   3   5  11      336.15      343.48     14.24 o 
   4   5  11     1355.86     1279.57     26.45 o 
   5   5  11      242.52      254.42     13.24 o 
   6   5  11     1118.33     1090.76     27.50 o 
   7   5  11      708.62      687.05     25.23 o 
 -12   6  11      105.37       81.21     10.94 o 
 -11   6  11       37.03       53.89      7.70 o 
 -10   6  11       72.33       77.98     10.82 o 
  -9   6  11       28.00       24.38      8.02 o 
  -8   6  11      254.15      268.67     10.01 o 
  -7   6  11      251.38      281.25      9.58 o 
  -6   6  11      434.31      414.55      6.77 o 
  -5   6  11      302.87      302.59      8.91 o 
  -4   6  11       11.04        8.00      2.02 o 
  -3   6  11      139.68      147.55      7.32 o 
  -2   6  11       81.14       80.53      4.72 o 
  -1   6  11      648.31      652.43     12.84 o 
   0   6  11       14.72        9.04      4.11 o 
   1   6  11        0.78        7.13      3.96 o 
   2   6  11        4.06        1.99      3.54 o 
   3   6  11       54.11       53.34      7.09 o 
   4   6  11       28.25       46.76      6.43 o 
   5   6  11       48.76       52.76      7.74 o 
   6   6  11      266.27      289.76     26.61 o 
 -11   7  11      520.30      507.33     20.36 o 
 -10   7  11     1123.39     1116.79     44.54 o 
  -9   7  11      626.20      670.90     36.63 o 
  -8   7  11      665.16      754.21     28.27 o 
  -7   7  11      332.46      356.15     13.80 o 
  -6   7  11     2518.06     2581.12     49.73 o 
  -5   7  11        2.26        5.77      1.45 o 
  -4   7  11     1958.80     2073.39     30.84 o 
  -3   7  11      188.55      194.99      6.08 o 
  -2   7  11     1683.86     1770.03     33.78 o 
  -1   7  11        5.03       11.06      4.65 o 
   0   7  11     4996.71     5026.98     95.98 o 
   1   7  11      130.28      148.68     10.21 o 
   2   7  11     1516.85     1449.72     31.04 o 
   3   7  11        9.94       26.55      7.89 o 
   4   7  11     1514.25     1421.25     39.20 o 
   5   7  11      475.85      496.02     18.23 o 
   6   7  11     1144.75     1037.27     47.95 o 
 -10   8  11      531.81      531.26     30.28 o 
  -9   8  11      142.88      167.43     23.07 o 
  -8   8  11      161.65      191.06     17.59 o 
  -7   8  11       10.95        1.85      5.41 o 
  -6   8  11      193.25      168.00      8.64 o 
  -5   8  11      321.39      277.33      9.86 o 
  -4   8  11      507.22      448.37      9.46 o 
  -3   8  11      235.25      222.19      7.15 o 
  -2   8  11      198.57      224.87      7.34 o 
  -1   8  11       64.07       57.36      4.45 o 
   0   8  11      202.99      206.26      9.76 o 
   1   8  11      438.75      443.80     14.36 o 
   2   8  11        1.50        9.70      5.47 o 
   3   8  11      103.34      112.68     11.17 o 
   4   8  11      447.00      420.23     19.96 o 
   5   8  11        3.36        6.87      5.22 o 
  -9   9  11      383.48      371.64     38.07 o 
  -8   9  11     1082.34     1076.65     49.10 o 
  -7   9  11      324.78      352.70     19.44 o 
  -6   9  11      656.94      649.98     26.68 o 
  -5   9  11      105.55      170.47     24.43 o 
  -4   9  11     1663.48     1619.87     82.95 o 
  -3   9  11        2.55        8.63      4.09 o 
  -2   9  11     2380.19     2475.91     51.11 o 
  -1   9  11       34.68       32.34      5.11 o 
   0   9  11     1559.19     1648.82     30.73 o 
   1   9  11       28.38       58.87      7.78 o 
   2   9  11     2364.58     2310.16     48.56 o 
   3   9  11      234.22      247.12     12.76 o 
   4   9  11     1228.97     1148.49     28.49 o 
  -8  10  11       47.98       57.89     15.37 o 
  -7  10  11      490.86      496.33     28.49 o 
  -6  10  11        2.78        3.56      6.08 o 
  -5  10  11       44.13       37.08      8.00 o 
  -4  10  11        0.04        4.59      7.19 o 
  -3  10  11      204.24      200.38      6.23 o 
  -2  10  11        2.65        3.84      2.50 o 
  -1  10  11      163.80      155.02      7.17 o 
   0  10  11        7.65       12.41      4.73 o 
   1  10  11       66.98       67.16      6.37 o 
   2  10  11       71.50       78.68      8.41 o 
   3  10  11      261.45      260.51     27.49 o 
  -6  11  11      847.65      797.35     30.23 o 
  -5  11  11       17.58       10.53      7.31 o 
  -4  11  11      507.79      497.63     22.45 o 
  -3  11  11      271.44      284.05     20.19 o 
  -2  11  11     1155.23     1151.95     57.07 o 
  -1  11  11       35.84       58.47      5.12 o 
   0  11  11     1157.56     1163.71     45.03 o 
   1  11  11       46.92       43.88      7.35 o 
 -13   0  12      750.27      716.13     41.76 o 
 -12   0  12      368.30      374.35     28.90 o 
 -11   0  12        6.84        9.08      2.70 o 
 -10   0  12     1302.92     1266.36     37.63 o 
  -9   0  12     3190.59     3280.76    115.62 o 
  -8   0  12     4623.21     4864.79    196.34 o 
  -7   0  12       65.63       88.60     11.47 o 
  -6   0  12       82.64       72.78      6.53 o 
  -5   0  12      611.57      653.05     19.15 o 
  -4   0  12     2083.67     2122.05     59.95 o 
  -3   0  12     6061.03     6186.04    175.08 o 
  -2   0  12      144.12      161.24     10.12 o 
  -1   0  12     3456.09     3481.27     80.46 o 
   0   0  12       53.76       55.97      8.06 o 
   1   0  12     4465.83     4145.05    177.07 o 
   2   0  12       52.61       56.33     11.32 o 
   3   0  12     7139.83     7087.57    562.13 o 
   4   0  12      232.41      235.91     19.67 o 
   5   0  12      645.06      656.46     30.52 o 
   6   0  12     1572.51     1646.60    110.48 o 
   7   0  12      698.92      639.21     32.58 o 
 -13   1  12      245.62      261.80     17.62 o 
 -12   1  12      282.98      262.98     17.52 o 
 -11   1  12       51.67       48.37      5.61 o 
 -10   1  12     1136.61     1049.20     25.60 o 
  -9   1  12      227.98      220.79      8.39 o 
  -8   1  12      117.38      124.08      4.29 o 
  -7   1  12      505.21      534.01     14.58 o 
  -6   1  12       81.57       72.41      4.45 o 
  -5   1  12      670.93      757.88     33.17 o 
  -4   1  12     1162.46     1184.05     23.06 o 
  -3   1  12      301.41      281.19      9.49 o 
  -2   1  12      844.59      828.29     20.21 o 
  -1   1  12      283.38      280.48      9.97 o 
   0   1  12       86.94       64.59      6.93 o 
   1   1  12      157.95      163.93      8.30 o 
   2   1  12       50.44       72.01      7.13 o 
   3   1  12        3.78       13.49      5.30 o 
   4   1  12      327.24      371.14     26.39 o 
   5   1  12       88.97       98.34     12.19 o 
   6   1  12      138.36      122.55     13.49 o 
 -13   2  12       68.66       42.68     35.87 o 
 -12   2  12     2148.37     2083.10     45.74 o 
 -11   2  12     1914.89     1868.89     37.15 o 
 -10   2  12     2029.00     1996.98     55.06 o 
  -9   2  12      187.13      181.30     10.29 o 
  -8   2  12       68.92       71.11      3.78 o 
  -7   2  12     1490.21     1566.38     31.39 o 
  -6   2  12     2983.36     3107.99     51.86 o 
  -5   2  12     2510.91     2567.35     43.01 o 
  -4   2  12      156.04      152.83      6.63 o 
  -3   2  12     2029.55     2089.98     37.00 o 
  -2   2  12        6.30       13.28      4.48 o 
  -1   2  12     5816.43     5779.78    109.36 o 
   0   2  12      605.17      608.84     14.92 o 
   1   2  12     4214.04     4169.39     69.17 o 
   2   2  12      484.10      491.56     14.73 o 
   3   2  12     1461.63     1403.07     28.97 o 
   4   2  12      246.01      270.10     12.86 o 
   5   2  12     2518.48     2357.63     52.07 o 
   6   2  12       33.72       42.85      8.94 o 
 -12   3  12      194.84      167.72     15.18 o 
 -11   3  12       15.77       19.96      5.89 o 
 -10   3  12      299.27      301.97     20.42 o 
  -9   3  12      216.87      222.60     10.03 o 
  -8   3  12      175.98      177.00      9.45 o 
  -7   3  12      484.20      530.28     11.49 o 
  -6   3  12      386.82      382.06      8.93 o 
  -5   3  12      304.56      331.44      7.59 o 
  -4   3  12      107.47      107.04      5.08 o 
  -3   3  12       64.42       72.95      5.64 o 
  -2   3  12     2056.75     2092.50     33.83 o 
  -1   3  12        4.03       11.25      3.59 o 
   0   3  12       49.88       50.28      5.82 o 
   1   3  12       45.20       44.29      6.67 o 
   2   3  12       28.33       39.45      5.74 o 
   3   3  12      147.58      166.19     10.96 o 
   4   3  12      850.98      836.11     22.24 o 
   5   3  12       73.46       88.98      9.34 o 
   6   3  12      289.37      260.98     18.23 o 
 -12   4  12      353.19      339.76     13.14 o 
 -11   4  12        2.47       13.12      8.80 o 
 -10   4  12      295.13      373.57     19.38 o 
  -9   4  12     2440.19     2669.36     93.21 o 
  -8   4  12     2245.87     2363.52    134.43 o 
  -7   4  12     2399.26     2480.29     40.89 o 
  -6   4  12       57.53       61.06      3.08 o 
  -5   4  12     1680.26     1641.40     24.59 o 
  -4   4  12     1072.71     1092.50     20.14 o 
  -3   4  12     7186.00     7038.77    118.09 o 
  -2   4  12      488.22      505.83     12.72 o 
  -1   4  12     2342.35     2346.98     40.90 o 
   0   4  12      528.69      568.01     15.14 o 
   1   4  12     2069.57     2040.80     37.19 o 
   2   4  12        6.83        8.20      4.73 o 
   3   4  12     1910.28     1891.71     40.11 o 
   4   4  12      591.85      542.77     16.37 o 
   5   4  12      424.77      398.51     14.96 o 
   6   4  12     1959.41     1835.76     47.14 o 
 -12   5  12        1.60        1.62      6.55 o 
 -11   5  12        3.31        8.62      8.03 o 
 -10   5  12      730.30      747.68     36.22 o 
  -9   5  12      215.56      239.51     14.05 o 
  -8   5  12       22.69       17.19      5.39 o 
  -7   5  12      787.36      806.66     19.77 o 
  -6   5  12       40.88       45.63      6.13 o 
  -5   5  12      479.98      467.86      8.83 o 
  -4   5  12     1179.09     1206.57     18.59 o 
  -3   5  12        0.25        3.30      3.30 o 
  -2   5  12       58.01       59.46      6.21 o 
  -1   5  12      163.56      194.43      9.50 o 
   0   5  12      255.32      253.36     13.30 o 
   1   5  12      691.67      672.22     17.02 o 
   2   5  12      306.90      288.85     11.44 o 
   3   5  12      136.05      121.73      8.98 o 
   4   5  12      427.47      461.28     16.33 o 
   5   5  12       20.01       22.00      7.30 o 
 -11   6  12     1643.98     1663.49     55.56 o 
 -10   6  12      583.82      564.53     25.86 o 
  -9   6  12      424.35      431.24     22.80 o 
  -8   6  12       63.39       68.22      8.61 o 
  -7   6  12     2904.09     3195.82     58.51 o 
  -6   6  12     1620.86     1664.13     25.97 o 
  -5   6  12     3766.38     3817.24     58.66 o 
  -4   6  12        4.11        9.16      2.56 o 
  -3   6  12      516.26      502.10     11.27 o 
  -2   6  12       27.39       27.57      3.81 o 
  -1   6  12     4054.62     3784.53     62.52 o 
   0   6  12      390.54      432.76     12.71 o 
   1   6  12     1675.48     1590.16     37.08 o 
   2   6  12      440.17      419.76     14.13 o 
   3   6  12      251.12      240.66     13.59 o 
   4   6  12      288.56      275.48     13.57 o 
   5   6  12     2834.86     2687.57     96.03 o 
 -10   7  12       47.99       63.26     12.11 o 
  -9   7  12      146.26      185.02     23.17 o 
  -8   7  12      495.75      573.66     15.66 o 
  -7   7  12      109.07      119.34      7.19 o 
  -6   7  12      144.06      157.90      9.90 o 
  -5   7  12      251.49      246.79      9.07 o 
  -4   7  12      104.25       96.26      4.67 o 
  -3   7  12       79.22       75.92      4.85 o 
  -2   7  12     1366.21     1362.90     25.06 o 
  -1   7  12      445.62      425.19     12.98 o 
   0   7  12      334.18      330.37     10.43 o 
   1   7  12      174.95      195.12      9.87 o 
   2   7  12        1.45        4.33      4.09 o 
   3   7  12       80.48       80.47      9.21 o 
   4   7  12      763.08      747.18     25.68 o 
  -9   8  12     2026.69     2071.40     70.83 o 
  -8   8  12     1467.89     1531.69     46.62 o 
  -7   8  12     1154.22     1197.38     41.42 o 
  -6   8  12        0.50        1.45      2.77 o 
  -5   8  12     1087.94     1089.72     23.95 o 
  -4   8  12      560.37      569.53     12.87 o 
  -3   8  12     1780.56     1784.93     38.06 o 
  -2   8  12      194.01      189.43      6.50 o 
  -1   8  12     1196.89     1142.25     20.49 o 
   0   8  12      243.20      212.95     11.98 o 
   1   8  12      786.49      722.84     18.69 o 
   2   8  12        4.60       12.57      6.07 o 
   3   8  12     2793.60     2763.30     59.37 o 
  -8   9  12      102.51       99.85     15.34 o 
  -7   9  12      109.78      128.36     13.63 o 
  -6   9  12      163.91      189.82     13.19 o 
  -5   9  12       18.74       31.71      9.75 o 
  -4   9  12      925.02      932.54     33.69 o 
  -3   9  12        0.07        4.32      3.04 o 
  -2   9  12       12.00       11.52      4.16 o 
  -1   9  12      106.25      115.12      6.55 o 
   0   9  12      249.18      265.40     12.03 o 
   1   9  12        3.09        5.24      5.11 o 
   2   9  12      399.19      411.06     14.97 o 
  -6  10  12     1035.51     1101.71     48.19 o 
  -5  10  12     1019.64     1068.54     35.23 o 
  -4  10  12       15.29       15.64      8.34 o 
  -3  10  12      678.36      734.04     35.19 o 
  -2  10  12        4.00        4.45      3.05 o 
  -1  10  12      698.19      713.67     19.88 o 
   0  10  12       52.23       54.40      6.04 o 
 -12   1  13      371.70      382.57     21.72 o 
 -11   1  13     1231.35     1190.49     44.85 o 
 -10   1  13      974.84     1037.45     49.01 o 
  -9   1  13     1358.68     1423.75     62.51 o 
  -8   1  13     1341.95     1405.82     42.13 o 
  -7   1  13      938.85     1025.31     28.44 o 
  -6   1  13     2675.53     2760.63     73.33 o 
  -5   1  13      775.24      821.76     22.41 o 
  -4   1  13     3146.17     3161.68     65.41 o 
  -3   1  13      468.37      479.91     13.61 o 
  -2   1  13     2435.39     2462.84     69.24 o 
  -1   1  13        1.71        7.78      4.09 o 
   0   1  13     1618.26     1693.70     45.34 o 
   1   1  13       32.92       38.52      6.94 o 
   2   1  13     3521.11     3430.87    106.04 o 
   3   1  13        2.83        8.51      5.54 o 
   4   1  13     1467.56     1471.60     52.41 o 
   5   1  13       52.52       61.61      9.56 o 
 -12   2  13       18.33       17.09      4.01 o 
 -11   2  13        4.71        9.46      5.05 o 
 -10   2  13      108.97      132.78     12.49 o 
  -9   2  13        1.10        7.67      4.09 o 
  -8   2  13       13.34       19.71      2.49 o 
  -7   2  13        7.86       12.19      2.47 o 
  -6   2  13       13.42       20.11      3.58 o 
  -5   2  13       81.95      100.07      6.30 o 
  -4   2  13        0.11        1.18      2.40 o 
  -3   2  13       30.47       49.98      9.31 o 
  -2   2  13       48.71       38.28      4.84 o 
  -1   2  13       82.24       86.98      7.12 o 
   0   2  13       23.32       28.27      5.34 o 
   1   2  13       26.14       28.14      5.11 o 
   2   2  13       67.67       76.24      8.40 o 
   3   2  13        1.92        1.60      4.08 o 
   4   2  13        0.87        7.92      5.58 o 
   5   2  13       46.46       56.14      8.93 o 
 -11   3  13      805.47      797.66     27.55 o 
 -10   3  13      622.08      608.96     61.22 o 
  -9   3  13      790.02      838.09     24.57 o 
  -8   3  13     1680.33     1749.11     39.25 o 
  -7   3  13      540.82      546.83     14.88 o 
  -6   3  13     1640.50     1671.64     25.41 o 
  -5   3  13     1313.48     1306.40     23.76 o 
  -4   3  13     3214.59     3206.24     57.13 o 
  -3   3  13      392.55      445.25     11.54 o 
  -2   3  13     1493.18     1523.71     26.42 o 
  -1   3  13      229.03      246.34      9.99 o 
   0   3  13     2110.01     2092.96     63.76 o 
   1   3  13       22.57       25.56      5.07 o 
   2   3  13     1544.85     1524.67     32.22 o 
   3   3  13       70.21       63.13      8.95 o 
   4   3  13     1481.50     1381.01     30.98 o 
   5   3  13       44.05       55.08      9.58 o 
 -11   4  13       36.65       29.75      7.86 o 
 -10   4  13        1.36        5.26      5.78 o 
  -9   4  13        7.60        2.31      4.65 o 
  -8   4  13      456.21      499.24     13.68 o 
  -7   4  13       37.61       42.34      3.44 o 
  -6   4  13       22.41       38.21      3.33 o 
  -5   4  13       55.22       65.26      4.18 o 
  -4   4  13        3.35       10.08      2.75 o 
  -3   4  13        0.57        6.00      2.72 o 
  -2   4  13       94.94      106.13      6.44 o 
  -1   4  13      104.98      106.87      6.86 o 
   0   4  13      147.68      149.18      7.63 o 
   1   4  13        6.68       12.02      5.08 o 
   2   4  13       37.99       42.70      6.17 o 
   3   4  13      182.36      175.79     13.08 o 
   4   4  13        2.21        0.00      3.84 o 
 -10   5  13      397.32      385.45     20.42 o 
  -9   5  13      660.29      714.27     19.51 o 
  -8   5  13      855.80      930.32     28.30 o 
  -7   5  13      565.92      554.46     17.07 o 
  -6   5  13     2138.26     2168.33     41.90 o 
  -5   5  13      373.34      414.91     12.76 o 
  -4   5  13      959.08     1023.17     18.62 o 
  -3   5  13      521.14      528.79     12.24 o 
  -2   5  13     1445.67     1395.34     24.47 o 
  -1   5  13      182.51      198.06      8.24 o 
   0   5  13     2613.30     2574.38     46.35 o 
   1   5  13       85.86       97.29      7.51 o 
   2   5  13      855.58      819.06     19.81 o 
   3   5  13        1.21        5.34      6.25 o 
   4   5  13     1461.26     1428.27     32.43 o 
 -10   6  13      216.80      207.21     17.40 o 
  -9   6  13        5.37        5.95      6.94 o 
  -8   6  13      160.11      199.06     10.05 o 
  -7   6  13        8.71        9.29      5.45 o 
  -6   6  13      152.57      153.09      8.64 o 
  -5   6  13       24.75       26.76      3.46 o 
  -4   6  13       84.50      106.00      4.88 o 
  -3   6  13        0.54       -1.19      2.33 o 
  -2   6  13      104.35       99.47      6.42 o 
  -1   6  13      360.58      376.60     10.29 o 
   0   6  13       51.98       63.14      5.55 o 
   1   6  13      417.85      418.27     15.71 o 
   2   6  13       17.82       17.57      5.22 o 
   3   6  13      417.10      420.45     16.29 o 
  -9   7  13      504.59      444.05     40.30 o 
  -8   7  13      535.59      625.42     28.88 o 
  -7   7  13      893.84      945.86     22.44 o 
  -6   7  13     1207.83     1323.92     29.06 o 
  -5   7  13      229.36      269.06     15.84 o 
  -4   7  13     1035.63     1021.27     20.48 o 
  -3   7  13      191.15      232.39      6.94 o 
  -2   7  13     2327.05     2315.90     38.61 o 
  -1   7  13      125.50      132.96      8.92 o 
   0   7  13     1264.52     1101.51     22.54 o 
   1   7  13        0.16        2.75      3.82 o 
   2   7  13     2155.08     2069.08     41.81 o 
  -8   8  13       53.43       50.65     10.83 o 
  -7   8  13      197.80      195.82     36.09 o 
  -6   8  13       30.69       28.72      9.29 o 
  -5   8  13        3.03        5.83      3.83 o 
  -4   8  13        0.43       -1.02      4.11 o 
  -3   8  13      188.29      179.34      7.00 o 
  -2   8  13        0.68        5.26      2.67 o 
  -1   8  13       33.23       35.39      4.93 o 
   0   8  13       14.70       14.68      4.49 o 
   1   8  13      409.67      406.13     13.32 o 
  -6   9  13      714.65      781.12     70.11 o 
  -5   9  13      226.96      269.19     18.02 o 
  -4   9  13      972.10      923.92     55.43 o 
  -3   9  13      152.01      148.59      9.64 o 
  -2   9  13     1291.21     1270.48     31.77 o 
  -1   9  13        4.88        9.02      4.00 o 
 -10   0  14      557.05      620.58     41.04 o 
  -9   0  14      246.10      277.46     27.84 o 
  -8   0  14      525.04      554.12     18.87 o 
  -7   0  14      961.00     1068.67     39.24 o 
  -6   0  14     2406.54     2526.11    115.01 o 
  -5   0  14     1800.80     1914.71     82.96 o 
  -4   0  14        1.07        9.39      5.08 o 
  -3   0  14     3489.39     3507.50    201.38 o 
  -2   0  14      146.62      151.65     21.23 o 
  -1   0  14     1960.74     1933.40    164.40 o 
   0   0  14      955.58      987.75     56.63 o 
   1   0  14     2548.49     2467.34    172.37 o 
   2   0  14      511.21      530.58     36.57 o 
   3   0  14     1290.38     1199.57     40.25 o 
 -10   1  14      725.46      753.79     47.12 o 
  -9   1  14        0.22        1.45      4.36 o 
  -8   1  14      353.58      351.68      9.23 o 
  -7   1  14        6.20       10.36      2.61 o 
  -6   1  14       45.09       38.97      4.16 o 
  -5   1  14        8.62       14.63      3.36 o 
  -4   1  14       22.45       32.16      4.24 o 
  -3   1  14       52.01       44.74      5.26 o 
  -2   1  14      823.43      865.93     30.68 o 
  -1   1  14        2.21        5.17      4.12 o 
   0   1  14      118.00      146.21     10.15 o 
   1   1  14        0.04        2.40      4.14 o 
   2   1  14       78.30       78.31      9.66 o 
   3   1  14        3.03        4.76      5.04 o 
 -10   2  14     1587.16     1758.33     81.84 o 
  -9   2  14      916.16     1017.02     27.56 o 
  -8   2  14     1528.10     1687.96     32.80 o 
  -7   2  14      399.01      442.33      9.96 o 
  -6   2  14      107.73      145.13      7.38 o 
  -5   2  14     1562.69     1580.70     40.79 o 
  -4   2  14     2134.87     2213.17     93.31 o 
  -3   2  14     2937.87     3084.23     92.02 o 
  -2   2  14      446.57      471.72     17.42 o 
  -1   2  14     2074.29     2139.47     48.99 o 
   0   2  14      113.97      143.84      8.39 o 
   1   2  14     2284.20     2256.07     51.15 o 
   2   2  14      760.63      758.06     36.24 o 
   3   2  14     1768.80     1751.80     51.93 o 
 -10   3  14      346.53      359.66     16.14 o 
  -9   3  14       82.91       84.41      8.14 o 
  -8   3  14      416.52      453.43     15.33 o 
  -7   3  14      133.95      143.56      6.15 o 
  -6   3  14      329.64      339.45      9.96 o 
  -5   3  14       21.09       29.15      4.32 o 
  -4   3  14      501.36      520.96     16.09 o 
  -3   3  14      190.54      161.81      7.30 o 
  -2   3  14      408.80      418.02     12.14 o 
  -1   3  14       22.10       22.39      5.59 o 
   0   3  14      127.65      136.56      7.98 o 
   1   3  14      169.17      169.20      9.53 o 
   2   3  14        1.07        3.56      4.55 o 
   3   3  14       86.60       93.35      9.78 o 
 -10   4  14      253.94      250.50     18.61 o 
  -9   4  14      351.54      390.22     22.96 o 
  -8   4  14      513.82      582.30     17.95 o 
  -7   4  14     1134.53     1178.94     28.87 o 
  -6   4  14     1829.71     1953.74     36.91 o 
  -5   4  14     1197.44     1180.10     27.15 o 
  -4   4  14        2.25        5.49      2.96 o 
  -3   4  14     1025.64     1059.46     24.97 o 
  -2   4  14      190.43      188.10     10.28 o 
  -1   4  14     3379.12     3354.47     71.45 o 
   0   4  14     1464.71     1467.97     30.56 o 
   1   4  14     1056.16     1096.49     22.98 o 
   2   4  14      715.19      748.29     20.98 o 
  -9   5  14       16.35       14.41      5.41 o 
  -8   5  14      389.21      448.57     15.71 o 
  -7   5  14        3.71       12.08      7.83 o 
  -6   5  14        2.04        4.13      5.30 o 
  -5   5  14       58.41       76.17      7.15 o 
  -4   5  14       49.42       49.72      4.26 o 
  -3   5  14       54.10       64.79      4.75 o 
  -2   5  14      942.90      951.71     18.36 o 
  -1   5  14        2.86        4.14      4.68 o 
   0   5  14       28.07       33.05      5.38 o 
   1   5  14       88.82       78.75      7.78 o 
   2   5  14       49.03       47.41      8.04 o 
  -8   6  14     1259.17     1322.46     38.00 o 
  -7   6  14      787.46      795.19     24.02 o 
  -6   6  14      153.62      163.78      9.89 o 
  -5   6  14      277.58      290.28     15.57 o 
  -4   6  14     1051.67     1040.72     20.58 o 
  -3   6  14     1267.71     1221.39     22.23 o 
  -2   6  14      409.35      387.44     11.64 o 
  -1   6  14      950.50      932.28     21.18 o 
   0   6  14       91.78      109.59      8.62 o 
   1   6  14     1390.35     1345.73     28.10 o 
  -6   7  14      258.85      268.65     11.60 o 
  -5   7  14        5.07       12.22      6.05 o 
  -4   7  14      197.18      187.36     14.75 o 
  -3   7  14        0.75        1.95      1.79 o 
  -2   7  14      104.77      106.79      6.43 o 
  -1   7  14      252.50      255.34     11.61 o 
  -9   1  15     1178.32     1237.89     50.53 o 
  -8   1  15      337.92      355.67     11.50 o 
  -7   1  15      691.02      719.43     21.58 o 
  -6   1  15      647.68      681.10     17.46 o 
  -5   1  15     1308.62     1380.60     41.00 o 
  -4   1  15     1230.58     1268.97     48.68 o 
  -3   1  15      574.88      619.42     21.52 o 
  -2   1  15      446.06      433.31     20.64 o 
  -1   1  15      116.70      128.54     10.89 o 
   0   1  15      964.90      875.53     30.18 o 
   1   1  15      128.38      131.12      9.71 o 
  -8   2  15      109.12      111.70      8.38 o 
  -7   2  15        1.49        2.62      3.22 o 
  -6   2  15       24.48       33.98      4.45 o 
  -5   2  15      139.56      152.05      7.31 o 
  -4   2  15       12.05       10.95      3.87 o 
  -3   2  15        3.22        6.42      4.06 o 
  -2   2  15        3.33        6.79      4.18 o 
  -1   2  15      178.29      180.41      9.24 o 
   0   2  15      136.63      140.74     12.79 o 
   1   2  15        8.12        7.27      5.37 o 
  -8   3  15      212.69      232.73     11.85 o 
  -7   3  15      760.54      785.94     23.85 o 
  -6   3  15      640.03      662.07     15.21 o 
  -5   3  15      511.97      499.41     12.82 o 
  -4   3  15      434.83      448.37     14.40 o 
  -3   3  15      418.46      447.21     12.77 o 
  -2   3  15      938.10      982.09     35.05 o 
  -1   3  15      425.69      441.61     15.02 o 
   0   3  15     1190.83     1134.92     28.89 o 
  -7   4  15       53.19       55.12      7.61 o 
  -6   4  15        2.05       28.78     21.30 o 
  -5   4  15        5.27        6.85      3.19 o 
  -4   4  15        8.71        7.45      3.64 o 
  -3   4  15       91.55       98.33      8.43 o 
  -2   4  15       40.32       38.90      5.20 o 
  -1   4  15      135.62      139.30      8.49 o 
  -6   5  15      330.18      361.11     15.33 o 
  -5   5  15      324.07      339.54     18.33 o 
  -4   5  15      596.36      610.95     14.75 o 
  -3   5  15      506.80      527.89     16.03 o 
  -2   5  15     1265.67     1306.35     29.58 o 
  -4   0  16     3455.14     3574.26    222.93 o 
                                                 
